# Supplementary material for: Plant-derived cell-penetrating microprotein α-astratide aM1 targets Akt signaling and alleviates insulin resistance
Source: Cell Mol Life Sci. 2023 Sep 16;80(10):293. doi: 10.1007/s00018-023-04937-y (PMC10505102; doi:10.1007/s00018-023-04937-y)
Supplement: Supplementary file 2 — The figures. Fig. S1A–C, S2, S3, S4A–F, S5A, B, S6A–D, S7A–D, S8A–C, S9A–D, S10A, B, S11A, B, S12A–C, and S13 and full blot images of Fig. 4A, B, 6B, 9A, C–E, S6C and S7A, B are provided in Supplementary Data 1 (PDF). The complete DEG list of RNA-seq data and primer list used in RT-qPCR analysis are included in Supplementary Data 2 (Excel files) (XLSX 11452 KB) [file 18_2023_4937_MOESM2_ESM.xlsx]

## Sheet: Title
			Plant-derived cell-penetrating microprotein α-astratide aM1 targets Akt signaling and alleviates insulin resistance
			Bamaprasad Dutta1, Shining Loo1, 2, Antony Kam1, 3, and James P. Tam1*
			1School of Biological Sciences, Nanyang Technological University, 60 Nanyang Drive, Singapore 637551
			2Academy of Pharmacy, Xi'an Jiaotong-Liverpool University, Suzhou, 215123, China.
			3Department of Biological Sciences, Xi'an Jiaotong-Liverpool University, Suzhou 215123, China
			Running title: Insulin-mimetic microprotein aM1 overcomes insulin resistance

## Sheet: TreatedvsControl_DEG
	RNA-seq -based transcriptome profiling of aM1-treated insulin resistant C2c12-myotubes: DEG analysis results
	Experimentl conditions
	Control1	Mock-treated Control group: Insulin resistant C2c12-myotubes treated with PBS for 24h_ Experimental replicate 1
	Control2	Mock-treated Control group: Insulin resistant C2c12-myotubes treated with PBS for 24h_ Experimental replicate 2
	Control3	Mock-treated Control group: Insulin resistant C2c12-myotubes treated with PBS for 24h_ Experimental replicate 3
	Control4	Mock-treated Control group: Insulin resistant C2c12-myotubes treated with PBS for 24h_ Experimental replicate 4
	Control5	Mock-treated Control group: Insulin resistant C2c12-myotubes treated with PBS for 24h_ Experimental replicate 5
	Treated1	aM1-treated Treated group: Insulin resistant C2c12-myotubes treated with 20µM aM1 for 24h_ Experimental replicate 1
	Treated2	aM1-treated Treated group: Insulin resistant C2c12-myotubes treated with 20µM aM1 for 24h_ Experimental replicate 2
	Treated3	aM1-treated Treated group: Insulin resistant C2c12-myotubes treated with 20µM aM1 for 24h_ Experimental replicate 3
	Treated4	aM1-treated Treated group: Insulin resistant C2c12-myotubes treated with 20µM aM1 for 24h_ Experimental replicate 4
	Treated5	aM1-treated Treated group: Insulin resistant C2c12-myotubes treated with 20µM aM1 for 24h_ Experimental replicate 5
#	Gene_ID	Treated1	Treated2	Treated3	Treated4	Treated5	Control1	Control2	Control3	Control4	Control5	log2FoldChange	pvalue	padj	GeneName	gene_chr	gene_start	gene_end	gene_strand	gene_length	gene_biotype	gene_description	tf_family	Treated1_readcount	Treated2_readcount	Treated3_readcount	Treated4_readcount	Treated5_readcount	Control1_readcount	Control2_readcount	Control3_readcount	Control4_readcount	Control5_readcount	Treated1_fpkm	Treated2_fpkm	Treated3_fpkm	Treated4_fpkm	Treated5_fpkm	Control1_fpkm	Control2_fpkm	Control3_fpkm	Control4_fpkm	Control5_fpkm
1	ENSMUSG00000111521	340.442	382.779	299.275	310.03	268.438	731.099	613.041	619.716	674.601	554.503	-0.99722	3.26988e-22	4.19427e-18	Gm48529	9	45930112	45933738	+	2536	antisense	predicted gene, 48529 [Source:MGI Symbol;Acc:MGI:6098068]	-	327	355	288	303	262	700	631	682	860	505	10.3544	11.7098	9.18198	9.52252	8.27784	22.1556	18.5613	18.8361	20.5074	16.7981
2	ENSMUSG00000019122	728.776	761.246	611.02	616.991	570.686	1313.89	1939.19	1244.88	1316.26	1596.53	-1.17196	1.21758e-20	7.80897e-17	Ccl9	11	83572919	83578636	-	3045	protein_coding	chemokine (C-C motif) ligand 9 [Source:MGI Symbol;Acc:MGI:104533]	-	700	706	588	603	557	1258	1996	1370	1678	1454	19.678	20.6743	16.6428	16.8241	15.6234	35.3485	52.1249	33.5917	35.5229	42.9377
3	ENSMUSG00000037946	2066.6	2091.81	1859.04	2050.5	1954.88	2829.35	2782.48	2513.39	2652.12	2745.07	-0.431653	4.12933e-18	1.76556e-14	Fgd3	13	49261554	49320311	-	6012	protein_coding	FYVE, RhoGEF and PH domain containing 3 [Source:MGI Symbol;Acc:MGI:1353657]	-	1985	1940	1789	2004	1908	2709	2864	2766	3381	2500	26.272	26.7473	23.8402	26.3247	25.1971	35.8385	35.2135	31.9312	33.6987	34.7589
4	ENSMUSG00000018819	1543.96	1511.71	1377.91	1603.36	1326.82	2613.16	2319.06	2255.33	2529.75	2020.37	-0.673018	1.84236e-17	5.90799e-14	Lsp1	7	142460809	142494867	+	5174	protein_coding	lymphocyte specific 1 [Source:MGI Symbol;Acc:MGI:96832]	-	1483	1402	1326	1567	1295	2502	2387	2482	3225	1840	54.4133	53.5867	48.9863	57.0644	47.4103	91.7612	81.3615	79.4319	89.1103	70.9209
5	ENSMUSG00000059430	738.146	676.064	590.237	619.038	463.106	1205.27	1073.55	978.642	1142.11	1117.79	-0.838047	6.43727e-15	1.65142e-11	Actg2	6	83512905	83536265	-	1557	protein_coding	actin, gamma 2, smooth muscle, enteric [Source:MGI Symbol;Acc:MGI:104589]	-	709	627	568	605	452	1154	1105	1077	1456	1018	37.155	34.2281	29.97	31.4672	23.6346	60.4483	53.7942	49.2284	57.4601	56.0416
6	ENSMUSG00000024085	3429.41	3503.24	3308.65	3518.79	3368.79	4032.53	4139.72	4071.77	3985.63	3985.83	-0.239054	5.47634e-14	1.17075e-10	Man2a1	17	64600736	64755110	+	7223	protein_coding	mannosidase 2, alpha 1 [Source:MGI Symbol;Acc:MGI:104669]	-	3294	3249	3184	3439	3288	3861	4261	4481	5081	3630	56.7735	58.3333	55.2538	58.8283	56.5448	66.5165	68.2238	67.3638	65.9486	65.7235
7	ENSMUSG00000032085	5882.26	5713.65	4354.03	4989.14	3591.12	11058.4	9308.31	8492.47	9666.4	8007.9	-0.92375	2.96956e-13	5.4415e-10	Tagln	9	45929619	45936058	-	1988	protein_coding	transgelin [Source:MGI Symbol;Acc:MGI:106012]	-	5650	5299	4190	4876	3505	10588	9581	9346	12323	7293	280.132	273.686	209.168	239.944	173.397	524.73	441.294	404.175	460.113	379.851
8	ENSMUSG00000004891	8190.4	8150.5	7612.81	7647.42	6649.47	11584.8	11782.8	10496.1	10919.9	9302.48	-0.499849	4.09551e-11	6.56664e-08	Nes	3	87971078	87980451	+	6416	protein_coding	nestin [Source:MGI Symbol;Acc:MGI:101784]	-	7867	7559	7326	7474	6490	11092	12128	11551	13921	8472	84.3003	84.378	79.0413	79.4887	69.391	118.806	120.729	107.962	112.337	95.367
9	ENSMUSG00000032193	3538.73	3771.72	3735.74	3557.68	3561.41	4636.21	4192.19	4643.33	5075.19	4522.77	-0.345272	5.21558e-11	7.43337e-08	Ldlr	9	21723483	21749919	+	9622	protein_coding	low density lipoprotein receptor [Source:MGI Symbol;Acc:MGI:96765]	-	3399	3498	3595	3477	3476	4439	4315	5110	6470	4119	49.6117	53.186	52.8322	50.3697	50.6234	64.7628	58.5081	65.0553	71.1166	63.1563
10	ENSMUSG00000022443	54886.2	54222	53418.5	52565	51821.8	60942.3	61277.8	58983	59789.2	59404.3	-0.170495	7.90824e-11	1.01439e-07	Myh9	15	77760587	77842175	-	12928	protein_coding	myosin, heavy polypeptide 9, non-muscle [Source:MGI Symbol;Acc:MGI:107717]	-	52719	50287	51406	51373	50579	58350	63073	64911	76221	54101	1186.44	1178.91	1164.82	1147.48	1135.76	1312.58	1318.63	1274.17	1291.78	1279.02
11	ENSMUSG00000097789	1297.22	1329.48	1244.9	1287.19	1123.95	1816.26	1582.64	1736.48	1775.93	1528.45	-0.426556	1.0354e-10	1.20737e-07	Gm2115	7	84528954	84583531	+	7340	protein_coding	predicted gene 2115 [Source:MGI Symbol;Acc:MGI:3780284]	-	1246	1233	1198	1258	1097	1739	1629	1911	2264	1392	15.8383	16.3268	15.3326	15.871	13.9135	22.0953	19.236	21.1876	21.6722	18.5876
12	ENSMUSG00000021182	281.099	294.363	287.844	284.45	254.094	380.171	397.359	399.817	403.192	353.564	-0.467495	3.12126e-10	3.33637e-07	Ccdc88c	12	100911523	101029056	-	11386	protein_coding	coiled-coil domain containing 88C [Source:MGI Symbol;Acc:MGI:1915589]	-	270	273	277	278	248	364	409	440	514	322	4.98007	5.24541	5.14421	5.08919	4.56417	6.7109	7.00805	7.0787	7.13952	6.23907
13	ENSMUSG00000031328	45971.2	46944.9	39991.6	41777.4	40563.8	62136.1	62578.7	53125.6	60190.8	52538.4	-0.432891	4.75464e-10	4.63672e-07	Flna	X	74223461	74249820	-	9400	protein_coding	filamin, alpha [Source:MGI Symbol;Acc:MGI:95556]	-	44156	43538	38485	40830	39591	59493	64412	58465	76733	47848	651.656	669.333	571.856	598.054	582.993	877.611	883.075	752.582	852.795	741.796
14	ENSMUSG00000021109	11285.6	11185.8	10954.7	10673	10955.7	12642.8	12768.9	12354.3	12252.6	12169.4	-0.175759	5.06074e-10	4.63672e-07	Hif1a	12	73901375	73947530	+	5896	protein_coding	hypoxia inducible factor 1, alpha subunit [Source:MGI Symbol;Acc:MGI:106918]	-	10840	10374	10542	10431	10693	12105	13143	13596	15620	11083	215.295	214.633	210.812	205.619	211.906	240.313	242.494	235.529	233.625	231.235
15	ENSMUSG00000027460	850.585	790.358	923.803	954.648	863.713	1163.49	1128.93	1173.1	1092.7	1301.16	-0.417273	5.58025e-10	4.77186e-07	Angpt4	2	151911210	151945337	+	2335	protein_coding	angiopoietin 4 [Source:MGI Symbol;Acc:MGI:1336887]	-	817	733	889	933	843	1114	1162	1291	1393	1185	16.7408	15.646	18.341	18.9744	17.2354	22.8164	22.1189	23.0733	21.4951	25.5073
16	ENSMUSG00000029484	1303.47	1343.5	1412.2	1261.61	1348.34	1625.13	1561.26	1860.97	1714.74	1789.78	-0.358957	9.16662e-10	7.34877e-07	Anxa3	5	96793339	96845966	+	3643	protein_coding	annexin A3 [Source:MGI Symbol;Acc:MGI:1201378]	-	1252	1246	1359	1233	1316	1556	1607	2048	2186	1630	70.3909	72.9751	76.9305	68.803	73.8255	87.4439	83.9325	100.432	92.5542	96.2702
17	ENSMUSG00000026675	736.064	720.272	712.856	713.172	728.47	955.65	893.815	895.044	989.153	837.794	-0.342161	2.00375e-09	1.51189e-06	Hsd17b7	1	169949535	169969241	-	5104	protein_coding	hydroxysteroid (17-beta) dehydrogenase 7 [Source:MGI Symbol;Acc:MGI:1330808]	-	707	668	686	697	711	915	920	985	1261	763	18.1377	17.8519	17.7196	17.7471	18.2	23.4634	21.9257	22.0408	24.3619	20.5627
18	ENSMUSG00000003352	4014.51	4062.85	4107.76	3919.89	4118.78	3294.12	3564.57	3362.1	3193.37	3581.76	0.251514	2.32557e-09	1.65723e-06	Cacnb3	15	98630840	98644529	+	4010	protein_coding	calcium channel, voltage-dependent, beta 3 subunit [Source:MGI Symbol;Acc:MGI:103307]	-	3856	3768	3953	3831	4020	3154	3669	3700	4071	3262	112.29	114.304	115.904	110.726	116.807	91.8065	99.2554	93.9799	89.2769	99.7884
19	ENSMUSG00000026457	4872.39	4689.32	4864.26	4786.54	4931.26	4206.95	4141.67	4336.19	4211.55	4386.61	0.182238	4.01342e-09	2.70948e-06	Adipor1	1	134415378	134433351	+	5025	protein_coding	adiponectin receptor 1 [Source:MGI Symbol;Acc:MGI:1919924]	-	4680	4349	4681	4678	4813	4028	4263	4772	5369	3995	97.7804	94.6543	98.4718	97.006	100.337	84.1208	82.7416	86.9633	84.476	87.6829
20	ENSMUSG00000061451	748.557	725.663	722.209	660.989	751.01	475.214	595.553	539.753	516.932	580.856	0.414686	7.74205e-09	4.96536e-06	Tmem151a	19	5070859	5085531	-	4807	protein_coding	transmembrane protein 151A [Source:MGI Symbol;Acc:MGI:2147713]	-	719	673	695	646	733	455	613	594	659	529	29.9399	29.1932	29.1389	26.6985	30.4554	18.9383	23.7129	21.5743	20.6653	23.1403
21	ENSMUSG00000039191	1912.52	1919.29	1908.92	2050.5	1948.73	2176.59	2405.53	2420.71	2249.71	2356.36	-0.253122	1.42511e-08	8.70472e-06	Rbpj	5	53466152	53657362	+	12750	protein_coding	recombination signal binding protein for immunoglobulin kappa J region [Source:MGI Symbol;Acc:MGI:96522]	CSL	1837	1780	1837	2004	1902	2084	2476	2664	2868	2146	30.5925	30.8795	30.8022	33.1235	31.6049	34.6906	38.3053	38.6963	35.9682	37.5429
22	ENSMUSG00000024087	7099.32	6396.19	8366.19	7718.02	8265.21	5523.97	4726.53	5940.91	5306.6	5762.44	0.473372	1.66128e-08	9.68601e-06	Cyp1b1	17	79706953	79715041	-	5128	protein_coding	cytochrome P450, family 1, subfamily b, polypeptide 1 [Source:MGI Symbol;Acc:MGI:88590]	-	6819	5932	8051	7543	8067	5289	4865	6538	6765	5248	63.623	57.6554	75.6328	69.8506	75.1007	49.3259	42.1676	53.2069	47.533	51.4375
23	ENSMUSG00000058258	504.938	575.786	533.083	503.416	521.507	833.453	686.877	822.35	873.059	617.091	-0.540462	2.38816e-08	1.30097e-05	Idi1	13	8885501	8892451	+	3505	protein_coding	isopentenyl-diphosphate delta isomerase [Source:MGI Symbol;Acc:MGI:2442264]	-	485	534	513	492	509	798	707	905	1113	562	19.8165	22.7285	21.1042	19.9518	20.7511	32.5908	26.8353	32.2524	34.2463	24.122
24	ENSMUSG00000017446	1694.92	1690.7	1549.37	1577.78	1344.24	2061.7	2051.89	1888.23	2043.41	2075.27	-0.365213	2.43418e-08	1.30097e-05	C1qtnf1	11	118428203	118449963	+	3131	protein_coding	C1q and tumor necrosis factor related protein 1 [Source:MGI Symbol;Acc:MGI:1919254]	-	1628	1568	1491	1542	1312	1974	2112	2078	2605	1890	52.1718	52.3447	48.109	49.0454	41.9521	63.232	62.875	58.084	62.8671	63.6262
25	ENSMUSG00000026509	5948.89	5661.9	5662.32	5662.4	5218.14	7014.37	6502.5	6576.08	6976.63	6438.83	-0.251371	2.71218e-08	1.39157e-05	Capn2	1	182467260	182517608	-	6345	protein_coding	calpain 2 [Source:MGI Symbol;Acc:MGI:88264]	-	5714	5251	5449	5534	5093	6716	6693	7237	8894	5864	137.867	131.979	132.374	132.523	122.611	161.971	150.018	152.302	161.603	148.63
26	ENSMUSG00000039103	2750.61	2756.01	2518.9	2551.87	2262.25	3607.45	3290.6	3621.98	3575.38	2941.61	-0.408492	3.16579e-08	1.5105e-05	Nexn	3	152236982	152266350	-	3826	protein_coding	nexilin [Source:MGI Symbol;Acc:MGI:1916060]	-	2642	2556	2424	2494	2208	3454	3387	3986	4558	2679	118.47	119.394	109.44	110.996	98.7904	154.813	141.09	155.899	153.917	126.195
27	ENSMUSG00000019849	2637.13	2532.81	2534.48	2635.77	2614.7	2946.33	2940.85	2868.69	3012.17	2911.97	-0.180594	3.17951e-08	1.5105e-05	Prep	10	45067203	45167198	+	10933	protein_coding	prolyl endopeptidase [Source:MGI Symbol;Acc:MGI:1270863]	-	2533	2349	2439	2576	2552	2821	3027	3157	3840	2652	11.085	10.7085	10.7468	11.1887	11.1435	12.3399	12.306	12.0505	12.6552	12.1918
28	ENSMUSG00000005103	8147.71	7927.3	7612.81	7695.51	7287.77	9398.8	9332.59	8826.86	8961.21	8704.05	-0.225832	3.33384e-08	1.52725e-05	Wdr1	5	38526813	38563221	-	8899	protein_coding	WD repeat domain 1 [Source:MGI Symbol;Acc:MGI:1337100]	-	7826	7352	7326	7521	7113	8999	9606	9714	11424	7927	272.915	267.078	257.23	260.313	247.502	313.682	311.195	295.471	300.013	290.395
29	ENSMUSG00000042842	130.139	143.407	86.2494	117.668	129.096	229.774	245.799	168.105	243.954	188.86	-0.82934	3.6227e-08	1.60236e-05	Serpinb6b	13	32965209	32979067	+	2262	protein_coding	serine (or cysteine) peptidase inhibitor, clade B, member 6b [Source:MGI Symbol;Acc:MGI:894688]	-	125	133	83	115	126	220	253	185	311	172	3.87351	4.2933	2.58964	3.53691	3.89586	6.81435	7.28312	5.00029	7.25753	5.59906
30	ENSMUSG00000060600	1355.52	1629.24	1100.46	1397.7	1410.83	2132.72	2042.17	1842.79	2290.5	1776.61	-0.549306	3.95927e-08	1.69285e-05	Eno3	11	70657202	70662513	+	1739	protein_coding	enolase 3, beta muscle [Source:MGI Symbol;Acc:MGI:95395]	-	1302	1511	1059	1366	1377	2042	2102	2028	2920	1618	71.1942	86.0682	58.3037	74.1338	75.1287	111.608	106.775	96.7232	120.24	92.9403
31	ENSMUSG00000057378	1019.24	938.079	932.117	1126.55	802.239	1501.89	1265.91	1447.52	1484.12	1192.46	-0.516914	6.09731e-08	2.52291e-05	Ryr3	2	112631355	113217096	-	18977	protein_coding	ryanodine receptor 3 [Source:MGI Symbol;Acc:MGI:99684]	-	979	870	897	1101	783	1438	1303	1593	1892	1086	6.66109	6.16633	6.145	7.43502	5.31573	9.77979	8.23587	9.45383	9.69433	7.7622
32	ENSMUSG00000007888	2500.74	2563	2339.12	2213.19	2421.06	1690.93	2080.06	1492.95	1706.9	1880.92	0.443818	7.79785e-08	3.12572e-05	Crlf1	8	70493158	70504081	+	1644	protein_coding	cytokine receptor-like factor 1 [Source:MGI Symbol;Acc:MGI:1340030]	-	2402	2377	2251	2163	2363	1619	2141	1643	2176	1713	133.945	138.079	126.385	119.713	131.479	90.242	110.911	79.9137	91.3792	100.347
33	ENSMUSG00000045954	4298.74	4700.1	3923.83	4533.81	3507.11	6117.21	5630.06	5353	6249.47	5229.9	-0.447266	8.81114e-08	3.42486e-05	Cavin2	1	51289126	51302960	+	3055	protein_coding	caveolae associated 2 [Source:MGI Symbol;Acc:MGI:99513]	-	4129	4359	3776	4431	3423	5857	5795	5891	7967	4763	64.6659	71.1152	59.5428	68.8754	53.4904	91.6882	84.3114	80.4727	93.9635	78.3616
34	ENSMUSG00000058454	458.088	526.187	526.849	497.277	464.131	633.967	580.98	691.501	705.193	633.561	-0.394407	9.30351e-08	3.50989e-05	Dhcr7	7	143823145	143848410	+	5817	protein_coding	7-dehydrocholesterol reductase [Source:MGI Symbol;Acc:MGI:1298378]	-	440	488	507	486	453	607	598	761	899	577	16.3575	18.8985	18.9775	17.9321	16.8035	22.5559	20.6522	24.6761	25.1685	22.5336
35	ENSMUSG00000038777	556.993	525.108	549.71	484.998	535.851	448.059	412.904	402.543	403.192	427.132	0.343448	1.36424e-07	4.89489e-05	Sema6c	3	95160457	95174024	+	5935	protein_coding	sema domain, transmembrane domain (TM), and cytoplasmic domain, (semaphorin) 6C [Source:MGI Symbol;Acc:MGI:1338032]	-	535	487	529	474	523	429	425	443	514	389	10.939	10.3729	10.8905	9.61914	10.67	8.7678	8.07267	7.90058	7.91449	8.35541
36	ENSMUSG00000051146	353.977	339.649	336.684	344.819	359.624	239.174	295.348	222.625	234.541	271.212	0.461315	1.37379e-07	4.89489e-05	Camk2n2	16	20619215	20621287	-	1291	protein_coding	calcium/calmodulin-dependent protein kinase II inhibitor 2 [Source:MGI Symbol;Acc:MGI:1920297]	-	340	315	324	337	351	229	304	245	299	247	12.6007	12.161	12.09	12.3959	12.9796	8.48318	10.4663	7.91974	8.34489	9.61622
37	ENSMUSG00000019796	975.518	1052.37	970.565	1137.8	1114.73	818.831	868.555	799.633	819.718	883.911	0.326447	1.50551e-07	5.21922e-05	Lrp11	10	7589800	7625483	+	3418	protein_coding	low density lipoprotein receptor-related protein 11 [Source:MGI Symbol;Acc:MGI:2442989]	-	937	976	934	1112	1088	784	894	880	1045	805	23.0495	25.0102	23.1332	27.1493	26.7048	19.2773	20.4297	18.8814	19.3585	20.8022
38	ENSMUSG00000078771	185.317	178.99	220.3	199.525	175.202	299.75	234.141	319.853	300.433	260.232	-0.561922	2.01625e-07	6.80591e-05	Evi2a	11	79526560	79530609	-	2297	protein_coding	ecotropic viral integration site 2a [Source:MGI Symbol;Acc:MGI:95458]	-	178	166	212	195	171	287	241	352	383	237	7.84931	7.62544	9.41271	8.53451	7.52396	12.6503	9.8726	13.5389	12.7188	10.9787
39	ENSMUSG00000028673	2049.94	2168.36	2018.03	1942.04	2008.16	1636.62	1762.37	1654.7	1771.22	1791.98	0.241133	2.09045e-07	6.87544e-05	Fuca1	4	135920735	135940311	+	3276	protein_coding	fucosidase, alpha-L- 1, tissue [Source:MGI Symbol;Acc:MGI:95593]	-	1969	2011	1942	1898	1960	1567	1814	1821	2258	1632	102.735	109.302	102.021	98.2881	102.039	81.7239	87.9249	82.8727	88.7218	89.4509
40	ENSMUSG00000026421	6983.75	6904.04	6162.15	6101.36	5752.97	8326.17	8766.19	7475.66	8033.24	7788.3	-0.340257	2.26803e-07	7.22314e-05	Csrp1	1	135720061	135752232	+	1956	protein_coding	cysteine and glycine-rich protein 1 [Source:MGI Symbol;Acc:MGI:88549]	-	6708	6403	5930	5963	5615	7972	9023	8227	10241	7093	175.862	174.867	156.531	155.159	146.881	208.907	219.752	188.126	202.188	195.344
41	ENSMUSG00000048096	2840.14	2924.22	2407.71	2461.83	2180.29	3545.83	3483.94	3118.57	3499.29	3391.8	-0.411231	2.3596e-07	7.22314e-05	Lmod1	1	135324807	135368065	+	3948	protein_coding	leiomodin 1 (smooth muscle) [Source:MGI Symbol;Acc:MGI:2135671]	-	2728	2712	2317	2406	2128	3395	3586	3432	4461	3089	33.0604	34.2373	28.2721	28.9396	25.7321	41.1256	40.3717	36.2778	40.7128	39.3255
42	ENSMUSG00000048706	2628.8	2754.93	1994.13	2397.36	2024.55	3491.52	3539.31	2972.27	3544.01	3122.79	-0.498654	2.36511e-07	7.22314e-05	Lurap1l	4	80910646	80955628	+	3066	protein_coding	leucine rich adaptor protein 1-like [Source:MGI Symbol;Acc:MGI:106510]	-	2525	2555	1919	2343	1976	3343	3643	3271	4518	2844	39.4031	41.5341	30.1517	36.2889	30.7677	52.1451	52.8118	44.5225	53.0945	46.622
43	ENSMUSG00000040322	1222.26	1311.15	1232.43	1274.91	1214.12	1483.09	1418.45	1499.31	1568.05	1418.65	-0.241609	2.7642e-07	8.03339e-05	Slc25a24	3	109123149	109168457	+	3431	protein_coding	solute carrier family 25 (mitochondrial carrier, phosphate carrier), member 24 [Source:MGI Symbol;Acc:MGI:1917160]	-	1174	1216	1186	1246	1185	1420	1460	1650	1999	1292	27.4137	29.5786	27.8838	28.8769	27.6094	33.1433	31.6705	33.6057	35.1517	31.6923
44	ENSMUSG00000002603	3223.27	3278.96	3314.89	2990.82	3161.83	2372.94	2822.32	2629.7	2424.64	2749.46	0.297242	2.81179e-07	8.03339e-05	Tgfb1	7	25687002	25705077	+	5042	protein_coding	transforming growth factor, beta 1 [Source:MGI Symbol;Acc:MGI:98725]	-	3096	3041	3190	2923	3086	2272	2905	2894	3091	2504	119.846	122.627	124.331	112.301	119.195	87.9102	104.465	97.7127	90.1065	101.824
45	ENSMUSG00000073485	6.24665	2.1565	10.3915	11.2552	8.19657	35.5105	53.4346	27.2602	38.4365	14.2743	-2.14215	2.81829e-07	8.03339e-05	H3f3aos	1	180813776	180816859	+	3044	antisense	H3 histone, family 3A, opposite strand [Source:MGI Symbol;Acc:MGI:3802006]	-	6	2	10	11	8	34	55	30	49	13	0.183199	0.0636132	0.307425	0.333348	0.243726	1.03767	1.56005	0.798957	1.12669	0.416973
46	ENSMUSG00000038774	1069.22	1035.12	1131.63	1059.01	1143.42	1267.93	1310.6	1393.91	1353.91	1226.5	-0.270166	3.14877e-07	8.78027e-05	Ascc3	10	50592669	50851485	+	16685	protein_coding	activating signal cointegrator 1 complex subunit 3 [Source:MGI Symbol;Acc:MGI:1925237]	-	1027	960	1089	1035	1116	1214	1349	1534	1726	1117	20.7769	20.2314	22.1822	20.7818	22.5275	24.5492	25.3527	27.0686	26.2957	23.7386
47	ENSMUSG00000027422	9626.09	9726.91	8839	9289.66	9750.84	10657.3	10879.3	10679.7	10486.9	10793.6	-0.179607	3.62538e-07	9.89421e-05	Rrbp1	2	143947395	144011263	-	8786	protein_coding	ribosome binding protein 1 [Source:MGI Symbol;Acc:MGI:1932395]	-	9246	9021	8506	9079	9517	10204	11198	11753	13369	9830	242.799	246.77	224.898	236.627	249.363	267.837	273.172	269.198	264.379	271.168
48	ENSMUSG00000031799	15706.2	15579.7	14021.2	13971.8	15358.3	19056.6	19576.5	16905.9	18351.5	17178.6	-0.287082	4.05933e-07	0.000108477	Tpm4	8	72134975	72153142	+	2203	protein_coding	tropomyosin 4 [Source:MGI Symbol;Acc:MGI:2449202]	-	15086	14449	13493	13655	14990	18246	20150	18605	23395	15645	580.69	579.366	522.933	521.668	575.719	702.014	720.523	624.64	678.153	632.613
49	ENSMUSG00000018474	6614.16	6389.72	6218.27	6887.18	5140.27	8589.37	8218.24	7850.95	8372.11	7534.66	-0.376469	4.45428e-07	0.000116069	Chd3	11	69343273	69369406	-	8443	protein_coding	chromodomain helicase DNA binding protein 3 [Source:MGI Symbol;Acc:MGI:1344395]	-	6353	5926	5984	6731	5017	8224	8459	8640	10673	6862	118.412	115.059	112.299	124.517	93.3036	153.217	146.466	140.462	149.808	134.356
50	ENSMUSG00000051726	366.47	373.075	336.684	355.051	272.536	590.101	395.416	548.839	614.985	486.426	-0.630783	4.52442e-07	0.000116069	Kcnf1	12	17172100	17176888	-	4789	protein_coding	potassium voltage-gated channel, subfamily F, member 1 [Source:MGI Symbol;Acc:MGI:2687399]	-	352	346	324	347	266	565	407	604	784	443	3.51673	3.60096	3.25918	3.44079	2.65165	5.64226	3.77741	5.26336	5.89857	4.64935
51	ENSMUSG00000042699	3566.84	3400.81	3593.38	3505.49	3842.14	4296.77	4357.35	3947.28	4146.44	4165.91	-0.223509	5.17987e-07	0.000130279	Dhx9	1	153455758	153487660	-	9603	protein_coding	DEAH (Asp-Glu-Ala-His) box polypeptide 9 [Source:MGI Symbol;Acc:MGI:108177]	-	3426	3154	3458	3426	3750	4114	4485	4344	5286	3794	63.7568	61.1429	64.7935	63.2789	69.6321	76.5264	77.5362	70.5113	74.08	74.1701
52	ENSMUSG00000034957	2170.71	2195.32	2443.04	2340.06	2395.45	1872.66	1938.22	1936.39	1895.94	2081.86	0.24811	5.90934e-07	0.000145768	Cebpa	7	35119293	35121928	+	2636	protein_coding	CCAAT/enhancer binding protein (C/EBP), alpha [Source:MGI Symbol;Acc:MGI:99480]	C/EBP	2085	2036	2351	2287	2338	1793	1995	2131	2417	1896	41.6874	42.4054	47.328	45.3834	46.6425	35.8333	37.0548	37.1631	36.3923	39.8226
53	ENSMUSG00000078612	87.4531	104.59	99.7583	91.065	63.5234	175.464	151.56	161.744	168.65	110.901	-0.7876	6.33971e-07	0.000153433	Fyb2	4	104913456	105016863	+	3136	protein_coding	FYN binding protein 2 [Source:MGI Symbol;Acc:MGI:2685466]	-	84	97	96	89	62	168	156	178	215	101	1.29562	1.55853	1.49086	1.36245	0.954179	2.5901	2.23525	2.39469	2.49731	1.63649
54	ENSMUSG00000001333	870.367	759.089	843.789	772.518	727.445	980.717	1052.18	955.925	948.363	986.027	-0.308721	6.68532e-07	0.000158372	Sync	4	129287617	129308559	+	2862	protein_coding	syncoilin [Source:MGI Symbol;Acc:MGI:1916078]	-	836	704	812	755	710	939	1083	1052	1209	898	18.2977	16.0513	17.8943	16.401	15.5056	20.543	22.0203	20.0834	19.9275	20.6471
55	ENSMUSG00000022426	3104.58	3020.18	3072.76	3032.77	3007.12	2741.62	2765.97	2729.66	2714.09	2802.16	0.148325	6.79073e-07	0.000158372	Josd1	15	79674251	79687919	-	3440	protein_coding	Josephin domain containing 1 [Source:MGI Symbol;Acc:MGI:1921408]	-	2982	2801	2957	2964	2935	2625	2847	3004	3460	2552	41.4754	40.5827	41.4096	40.916	40.7314	36.4939	36.7852	36.4429	36.2404	37.2869
56	ENSMUSG00000078921	48.9321	46.3648	62.3489	71.6242	45.0811	101.309	68.0077	131.758	137.273	126.273	-1.04289	7.27793e-07	0.0001661	Tgtp2	11	49057194	49064206	-	2938	protein_coding	T cell specific GTPase 2 [Source:MGI Symbol;Acc:MGI:3710083]	-	47	43	60	70	44	97	70	145	175	115	1.4143	1.3479	1.81787	2.09062	1.3211	2.91759	1.95679	3.80576	3.96567	3.63525
57	ENSMUSG00000052727	3212.86	3364.14	3012.49	3300.85	2694.62	4223.66	3730.71	3993.62	4012.3	3663.02	-0.332596	7.45415e-07	0.0001661	Map1b	13	99421446	99516540	-	15846	protein_coding	microtubule-associated protein 1B [Source:MGI Symbol;Acc:MGI:1306778]	-	3086	3120	2899	3226	2630	4044	3840	4395	5115	3336	44.0487	46.3914	41.6632	45.7019	37.4569	57.6974	50.918	54.7174	54.9816	50.0214
58	ENSMUSG00000045679	888.065	912.201	947.704	855.398	845.271	685.144	710.194	713.309	727.157	801.559	0.291175	7.55892e-07	0.0001661	Pqlc3	12	16988648	17000408	-	5408	protein_coding	PQ loop repeat containing [Source:MGI Symbol;Acc:MGI:2444067]	-	853	846	912	836	825	656	731	785	927	730	29.0893	30.0538	31.3145	28.2958	28.0722	22.3612	23.1581	23.3498	23.8066	26.1516
59	ENSMUSG00000026269	1474.21	1428.68	1496.37	1473.41	1520.46	1196.91	1364.04	1218.53	1226.83	1272.61	0.23618	7.74124e-07	0.0001661	Rnpepl1	1	92910783	92924384	+	9467	protein_coding	arginyl aminopeptidase (aminopeptidase B)-like 1 [Source:MGI Symbol;Acc:MGI:1914170]	-	1416	1325	1440	1440	1484	1146	1404	1341	1564	1159	36.5028	35.5815	37.376	36.8433	38.1712	29.5295	33.6227	30.1524	30.3623	31.3862
60	ENSMUSG00000040990	2470.55	2512.33	2152.08	2416.81	1961.03	3324.41	3010.8	2863.23	3284.36	2730.79	-0.402412	7.76955e-07	0.0001661	Sh3kbp1	X	159627272	159978069	+	10100	protein_coding	SH3-domain kinase binding protein 1 [Source:MGI Symbol;Acc:MGI:1889583]	-	2373	2330	2071	2362	1914	3183	3099	3151	4187	2487	42.3331	43.2996	37.1989	41.8211	34.0693	56.758	51.3579	49.0299	56.2496	46.607
61	ENSMUSG00000097472	635.076	672.829	575.689	571.97	697.733	842.852	793.747	739.661	811.874	819.127	-0.345393	9.07317e-07	0.000190789	Gm26586	8	72137389	72140820	-	1745	antisense	predicted gene, 26586 [Source:MGI Symbol;Acc:MGI:5477080]	-	610	624	554	559	681	807	817	814	1035	746	16.7254	17.8228	15.2941	15.2121	18.6308	22.1171	20.8099	19.467	21.3708	21.4871
62	ENSMUSG00000038119	3683.44	3456.87	3520.64	4090.76	3230.47	4966.25	4244.65	4600.62	5174.03	4288.89	-0.37238	9.46721e-07	0.000194051	Cdon	9	35421128	35507652	+	7715	protein_coding	cell adhesion molecule-related/down-regulated by oncogenes [Source:MGI Symbol;Acc:MGI:1926387]	-	3538	3206	3388	3998	3153	4755	4369	5063	6596	3906	54.4651	51.4125	52.5135	61.0852	48.431	73.1676	62.4806	67.9826	76.4672	63.1662
63	ENSMUSG00000020190	3702.18	3539.9	3855.24	3557.68	3893.37	3347.39	2975.82	3176.73	3144.74	3231.49	0.224771	9.53086e-07	0.000194051	Mknk2	10	80665327	80678112	-	3892	protein_coding	MAP kinase-interacting serine/threonine kinase 2 [Source:MGI Symbol;Acc:MGI:894279]	-	3556	3283	3710	3477	3800	3205	3063	3496	4009	2943	109.063	104.89	114.567	105.841	116.289	98.2546	87.2703	93.5229	92.5949	94.8199
64	ENSMUSG00000042473	846.421	862.601	794.949	789.913	835.025	973.406	926.847	1003.18	999.35	980.537	-0.242996	1.02747e-06	0.000203456	Tbc1d8b	X	139684996	139753405	+	5211	protein_coding	TBC1 domain family, member 8B [Source:MGI Symbol;Acc:MGI:1918101]	-	813	800	765	772	815	932	954	1104	1274	893	13.2941	13.6271	12.5949	12.529	13.2973	15.2332	14.4917	15.7458	15.6881	15.3395
65	ENSMUSG00000022175	5009.81	4921.14	5163.53	4870.45	5141.3	4034.62	4523.48	4196.26	4100.94	4594.14	0.227487	1.031e-06	0.000203456	Lrp10	14	54464137	54471497	+	4463	protein_coding	low-density lipoprotein receptor-related protein 10 [Source:MGI Symbol;Acc:MGI:1929480]	-	4812	4564	4969	4760	5018	3863	4656	4618	5228	4184	148.729	146.947	154.635	146.019	154.753	119.345	133.686	124.496	121.686	135.848
66	ENSMUSG00000022453	2759.98	2807.77	2966.77	2821.99	2786.83	2345.78	2322.95	2544.29	2430.92	2575.97	0.211009	1.05622e-06	0.000205274	Naga	15	82329532	82338925	-	2577	protein_coding	N-acetyl galactosaminidase, alpha [Source:MGI Symbol;Acc:MGI:1261422]	-	2651	2604	2855	2758	2720	2246	2391	2800	3099	2346	152.267	155.805	165.109	157.226	155.885	128.948	127.579	140.276	134.045	141.552
67	ENSMUSG00000024810	2310.22	2286.97	1780.06	1956.36	1518.41	2835.62	3014.68	3192.17	2881.17	2436.52	-0.543864	1.11652e-06	0.000212917	Il33	19	29925114	29960718	+	2886	protein_coding	interleukin 33 [Source:MGI Symbol;Acc:MGI:1924375]	-	2219	2121	1713	1912	1482	2715	3103	3513	3673	2219	81.0452	80.6967	62.9933	69.3091	54.0079	99.1169	105.282	111.912	101.024	85.1373
68	ENSMUSG00000021200	74.9598	79.7906	68.5838	83.9026	66.5971	122.198	93.2677	122.671	125.507	129.567	-0.666582	1.12874e-06	0.000212917	Asb2	12	103321142	103356001	-	3542	protein_coding	ankyrin repeat and SOCS box-containing 2 [Source:MGI Symbol;Acc:MGI:1929743]	-	72	74	66	82	65	117	96	135	160	118	1.77754	1.90311	1.64058	2.00925	1.60118	2.88723	2.20172	2.90704	2.97469	3.06029
69	ENSMUSG00000025790	440.389	469.039	415.66	431.792	392.411	582.79	492.57	598.816	619.691	524.856	-0.393547	1.25732e-06	0.000233734	Slco3a1	7	74275419	74554780	-	8474	protein_coding	solute carrier organic anion transporter family, member 3a1 [Source:MGI Symbol;Acc:MGI:1351867]	-	423	435	400	422	383	558	507	659	790	478	11.4602	12.2768	10.9113	11.3474	10.3535	15.111	12.7603	15.5728	16.118	13.6041
70	ENSMUSG00000000555	7837.46	8332.73	7518.24	7279.06	6743.73	9522.04	9951.46	8836.86	9357.34	8723.82	-0.298948	1.28702e-06	0.000235837	Itga5	15	103344286	103366763	-	4933	protein_coding	integrin alpha 5 (fibronectin receptor alpha) [Source:MGI Symbol;Acc:MGI:96604]	-	7528	7728	7235	7114	6582	9117	10243	9725	11929	7945	147.253	157.47	142.492	138.112	128.464	178.256	186.129	165.922	175.721	163.257
71	ENSMUSG00000016921	3406.51	3429.92	3425.04	3541.3	3375.96	4013.73	3883.24	3859.14	3903.27	3656.43	-0.169436	1.37796e-06	0.000248944	Srsf6	2	162931528	162937121	+	4810	protein_coding	serine/arginine-rich splicing factor 6 [Source:MGI Symbol;Acc:MGI:1915246]	-	3272	3181	3296	3461	3295	3843	3997	4247	4976	3330	72.7804	73.7072	73.8168	76.4073	73.1299	85.4435	82.592	82.3973	83.3519	77.8104
72	ENSMUSG00000073530	1101.49	929.453	986.152	1065.15	662.897	1438.18	1469.94	1545.66	1399.4	1208.93	-0.573932	1.47493e-06	0.000262762	Pappa2	1	158711727	158980490	-	10294	protein_coding	pappalysin 2 [Source:MGI Symbol;Acc:MGI:3051647]	-	1058	862	949	1041	647	1377	1513	1701	1784	1101	23.9341	20.3134	21.6155	23.373	14.6041	31.1367	31.796	33.5633	30.3921	26.1644
73	ENSMUSG00000027712	5625.11	5444.09	5198.86	5147.73	5448.67	6362.65	6054.63	6003.61	6312.22	5879.93	-0.188652	1.55989e-06	0.000274092	Anxa5	3	36448923	36475894	-	1777	protein_coding	annexin A5 [Source:MGI Symbol;Acc:MGI:106008]	-	5403	5049	5003	5031	5318	6092	6232	6607	8047	5355	274.718	267.425	256.123	253.886	269.798	309.613	294.362	293.012	308.12	286.025
74	ENSMUSG00000029761	24456.7	24687.6	22935.1	23662.6	21662.5	29536.4	27535.3	27278.4	28779.6	25752	-0.242416	1.81805e-06	0.000315137	Cald1	6	34598500	34775473	+	12041	protein_coding	caldesmon 1 [Source:MGI Symbol;Acc:MGI:88250]	-	23491	22896	22071	23126	21143	28280	28342	30020	36689	23453	559.731	568.306	529.501	546.903	502.67	673.542	627.351	623.904	658.336	587.041
75	ENSMUSG00000034220	40738.6	40527.2	39883.6	37534.1	41452.1	32113	37002	31967.2	32420.8	35264.2	0.245975	1.91008e-06	0.000326674	Gpc1	1	92831645	92860779	+	5159	protein_coding	glypican 1 [Source:MGI Symbol;Acc:MGI:1194891]	-	39130	37586	38381	36683	40458	30747	38086	35180	41331	32116	1378.64	1379.47	1361.52	1282.74	1422.28	1082.81	1246.55	1081.1	1096.61	1188.65
76	ENSMUSG00000022817	9932.17	9743.08	10213.8	10124.6	10231.4	8049.4	8995.47	8534.27	8224.64	9337.61	0.220119	2.02882e-06	0.000339435	Itgb5	16	33829665	33949338	+	3553	protein_coding	integrin beta 5 [Source:MGI Symbol;Acc:MGI:96614]	-	9540	9036	9829	9895	9986	7707	9259	9392	10485	8504	318.748	314.499	330.655	328.131	332.911	257.39	287.386	273.707	263.816	298.479
77	ENSMUSG00000028743	649.652	599.508	656.742	723.404	733.593	467.903	540.175	507.04	516.932	578.66	0.366406	2.04446e-06	0.000339435	Akr7a5	4	139310744	139318426	+	1793	protein_coding	aldo-keto reductase family 7, member A5 (aflatoxin aldehyde reductase) [Source:MGI Symbol;Acc:MGI:107796]	-	624	556	632	707	716	448	556	558	659	527	30.0056	27.8508	30.5987	33.742	34.3534	21.533	24.8368	23.4036	23.8637	26.6208
78	ENSMUSG00000063632	396.662	346.119	344.997	340.727	295.076	488.792	481.883	424.351	446.335	432.622	-0.399495	2.06408e-06	0.000339435	Sox11	12	27334264	27342574	-	8311	protein_coding	SRY (sex determining region Y)-box 11 [Source:MGI Symbol;Acc:MGI:98359]	HMG	381	321	332	333	288	468	496	467	569	394	2.19338	1.92503	1.92439	1.90268	1.65432	2.69303	2.6526	2.34496	2.4668	2.38274
79	ENSMUSG00000021127	7207.59	6977.37	7672.04	7152.19	6896.39	5542.77	6027.42	6227.15	5863.53	6582.67	0.247715	2.21043e-06	0.000358901	Zfp36l1	12	80107754	80113013	-	2990	protein_coding	zinc finger protein 36, C3H type-like 1 [Source:MGI Symbol;Acc:MGI:107946]	-	6923	6471	7383	6990	6731	5307	6204	6853	7475	5995	230.024	223.973	246.99	230.509	223.15	176.253	191.493	198.605	187.036	209.248
80	ENSMUSG00000037933	6340.35	6230.14	6005.24	6288.6	5883.09	7051.97	6970.79	7023.14	6738.95	6665.02	-0.164043	2.28021e-06	0.000363913	Bicd2	13	49341585	49387026	+	6316	protein_coding	BICD cargo adaptor 2 [Source:MGI Symbol;Acc:MGI:1924145]	-	6090	5778	5779	6146	5742	6752	7175	7729	8591	6070	73.6923	72.8329	70.4084	73.8125	69.3277	81.6667	80.6546	81.5751	78.2857	77.1589
81	ENSMUSG00000028465	10395.5	10612.2	9946.73	10055	10333.8	11133.6	11948.9	11155.8	11613.3	11396.4	-0.157157	2.29804e-06	0.000363913	Tln1	4	43531519	43562691	-	9801	protein_coding	talin 1 [Source:MGI Symbol;Acc:MGI:1099832]	-	9985	9842	9572	9827	10086	10660	12299	12277	14805	10379	287.447	295.147	277.447	280.778	289.713	306.744	328.914	308.271	320.962	313.876
82	ENSMUSG00000027533	54.1376	71.1646	61.3098	61.3922	73.7691	101.309	110.755	103.589	156.099	91.1362	-0.815006	2.63542e-06	0.00041225	Fabp5	3	10012548	10016607	+	3567	protein_coding	fatty acid binding protein 5, epidermal [Source:MGI Symbol;Acc:MGI:101790]	-	52	66	59	60	72	97	114	114	199	83	1.17802	1.55753	1.34576	1.34906	1.62749	2.19648	2.39914	2.25259	3.39496	1.97523
83	ENSMUSG00000057346	877.654	789.28	901.981	890.186	817.608	1197.96	955.993	1673.78	1595.51	1157.32	-0.622486	2.76436e-06	0.00042721	Apol9a	15	77403789	77411135	-	5953	protein_coding	apolipoprotein L 9a [Source:MGI Symbol;Acc:MGI:3606001]	-	843	732	868	870	798	1147	984	1842	2034	1054	20.8336	18.8448	21.5985	21.3397	19.6779	28.334	22.5909	39.7059	37.8548	27.3633
84	ENSMUSG00000019139	480.992	461.492	517.496	449.186	550.195	349.883	404.16	395.273	365.539	399.682	0.362142	3.00702e-06	0.000456601	Isyna1	8	70594373	70597290	+	2436	protein_coding	myo-inositol 1-phosphate synthase A1 [Source:MGI Symbol;Acc:MGI:1919030]	-	462	428	498	439	537	335	416	435	466	364	20.4862	19.7701	22.2339	19.3204	23.7593	14.8482	17.1363	16.8244	15.5611	16.9556
85	ENSMUSG00000047379	2149.89	2188.85	2072.06	1951.25	1945.66	1685.7	1824.55	1731.02	1724.94	1822.72	0.230107	3.02574e-06	0.000456601	B4gat1	19	5038826	5041134	+	2035	protein_coding	beta-1,4-glucuronyltransferase 1 [Source:MGI Symbol;Acc:MGI:1919680]	-	2065	2030	1994	1907	1899	1614	1878	1905	2199	1660	48.5509	49.7185	47.203	44.5	44.5493	37.9305	41.0181	39.0662	38.9347	40.9994
86	ENSMUSG00000026069	90.5764	83.0254	51.9574	79.8098	74.7937	160.842	126.3	117.219	132.567	104.312	-0.755065	3.4545e-06	0.000515242	Il1rl1	1	40429570	40465415	+	6894	protein_coding	interleukin 1 receptor-like 1 [Source:MGI Symbol;Acc:MGI:98427]	-	87	77	50	78	73	154	130	129	169	95	1.42505	1.31385	0.824607	1.26805	1.19309	2.52138	1.97813	1.84302	2.08464	1.63465
87	ENSMUSG00000076441	2651.7	2649.26	2562.54	2602	2769.42	3071.66	2859.24	3103.12	2988.64	2953.69	-0.178409	3.69269e-06	0.000544438	Ass1	2	31470207	31520672	+	2414	protein_coding	argininosuccinate synthetase 1 [Source:MGI Symbol;Acc:MGI:88090]	-	2547	2457	2466	2543	2703	2941	2943	3415	3810	2690	147.533	148.256	143.821	146.198	156.223	170.28	158.363	172.537	166.196	163.684
88	ENSMUSG00000021546	9964.45	10131.3	9487.43	9804.33	9719.08	11410.4	10855	10830.5	11207.8	10481.8	-0.15802	3.76413e-06	0.000548665	Hnrnpk	13	58391142	58403343	-	6466	protein_coding	heterogeneous nuclear ribonucleoprotein K [Source:MGI Symbol;Acc:MGI:99894]	-	9571	9396	9130	9582	9486	10925	11173	11919	14288	9546	405.966	415.165	389.915	403.386	401.471	463.193	440.255	440.962	456.392	425.35
89	ENSMUSG00000042323	3456.48	3283.28	3310.73	3352.01	3261.21	3787.09	3661.73	3780.99	3696.97	3583.96	-0.15184	3.85303e-06	0.000555312	Pbrm1	14	31019138	31121592	+	8846	protein_coding	polybromo 1 [Source:MGI Symbol;Acc:MGI:1923998]	HMG	3320	3045	3186	3276	3183	3626	3769	4161	4713	3264	38.7243	36.998	37.4161	37.9247	37.0443	42.2748	40.8389	42.3324	41.3978	39.9934
90	ENSMUSG00000068246	504.938	492.761	482.165	531.042	429.295	737.365	522.687	995.907	1031.51	708.227	-0.712609	4.32688e-06	0.000616676	Apol9b	15	77729039	77736382	+	1821	protein_coding	apolipoprotein L 9b [Source:MGI Symbol;Acc:MGI:1919148]	-	485	457	464	519	419	706	538	1096	1315	645	20.3019	19.9277	19.556	21.5623	17.5004	29.5398	20.9209	40.0161	41.4529	28.3627
91	ENSMUSG00000025150	15836.3	15893.4	14562.6	15252.9	15944.4	17045	16898.9	17366.6	17541.2	17826.5	-0.161677	4.55059e-06	0.000638302	Cbr2	11	120729489	120732114	-	1327	protein_coding	carbonyl reductase 2 [Source:MGI Symbol;Acc:MGI:107200]	-	15211	14740	14014	14907	15562	16320	17394	19112	22362	16235	1070.26	1080.38	992.8	1041.01	1092.54	1147.78	1136.93	1172.92	1184.89	1199.99
92	ENSMUSG00000092035	1079.63	1023.26	977.839	1219.66	741.789	1711.82	1275.63	1489.32	1655.91	1315.44	-0.563115	4.57814e-06	0.000638302	Peg10	6	4747306	4760517	+	6667	protein_coding	paternally expressed 10 [Source:MGI Symbol;Acc:MGI:2157785]	-	1037	949	941	1192	724	1639	1313	1639	2111	1198	7.48128	7.13195	6.83524	8.53504	5.21164	11.8191	8.79963	10.3135	11.4688	9.07917
93	ENSMUSG00000068220	19143.9	19416.1	20120	19098.1	21006.8	24320.5	21808.1	22116.2	22912.9	22191.1	-0.198389	4.62864e-06	0.000638403	Lgals1	15	78926725	78930465	+	903	protein_coding	lectin, galactose binding, soluble 1 [Source:MGI Symbol;Acc:MGI:96777]	-	18388	18007	19362	18665	20503	23286	22447	24339	29210	20210	1232.19	1256.98	1306.35	1241.38	1370.88	1559.72	1397.35	1422.58	1474.04	1422.66
94	ENSMUSG00000022351	3793.8	3931.3	4083.86	3963.89	4554.22	5191.85	4473.93	5459.32	5602.32	4808.26	-0.329343	4.76654e-06	0.00064692	Sqle	15	59315077	59331192	+	5546	protein_coding	squalene epoxidase [Source:MGI Symbol;Acc:MGI:109296]	-	3644	3646	3930	3874	4445	4971	4605	6008	7142	4379	62.693	65.3435	68.077	66.1504	76.3046	85.4854	73.5991	90.1571	92.5325	79.1421
95	ENSMUSG00000028194	1254.54	1340.27	1018.37	1195.1	850.394	1768.21	1533.09	1611.08	1762.59	1419.75	-0.516982	4.83109e-06	0.00064692	Ddah1	3	145758675	145894277	+	3983	protein_coding	dimethylarginine dimethylaminohydrolase 1 [Source:MGI Symbol;Acc:MGI:1916469]	-	1205	1243	980	1168	830	1693	1578	1773	2247	1293	25.877	27.8063	21.1894	24.8944	17.7846	36.3405	31.4801	33.2097	36.3382	29.1687
96	ENSMUSG00000032366	22433.8	22663.8	20439	21280.6	17921.8	28978.7	26993.2	25077.6	27204.4	23849.1	-0.33489	4.86894e-06	0.00064692	Tpm1	9	67022590	67049406	-	6485	protein_coding	tropomyosin 1, alpha [Source:MGI Symbol;Acc:MGI:98809]	-	21548	21019	19669	20798	17492	27746	27784	27598	34681	21720	717.45	729.024	659.377	687.288	581.116	923.406	859.374	801.478	869.582	759.691
97	ENSMUSG00000012889	905.764	988.757	842.75	864.606	703.88	1166.62	1287.29	1066.78	1272.33	1023.36	-0.434747	4.94056e-06	0.00064692	Podnl1	8	84125989	84132527	+	3549	protein_coding	podocan-like 1 [Source:MGI Symbol;Acc:MGI:2685352]	-	870	917	811	845	687	1117	1325	1174	1622	932	16.3238	17.9232	15.3211	15.7359	12.8617	20.949	23.0951	19.2132	22.9185	18.37
98	ENSMUSG00000030468	591.349	559.613	653.625	491.137	538.924	675.744	744.198	794.181	688.72	797.167	-0.383932	4.94256e-06	0.00064692	Siglecg	7	43408204	43418358	+	4806	protein_coding	sialic acid binding Ig-like lectin G [Source:MGI Symbol;Acc:MGI:2443630]	-	568	519	629	480	526	647	766	874	878	726	10.6116	10.1005	11.8318	8.90032	9.8052	12.0821	13.2942	14.2421	12.3527	14.2482
99	ENSMUSG00000059089	72.8776	88.4166	88.3277	84.9258	67.6217	105.487	108.812	135.392	133.351	161.41	-0.680187	5.30315e-06	0.000687106	Fcgr4	1	171018920	171029761	+	1256	protein_coding	Fc receptor, IgG, low affinity IV [Source:MGI Symbol;Acc:MGI:2179523]	-	70	82	85	83	66	101	112	149	170	147	2.66655	3.25395	3.26015	3.13807	2.50862	3.84575	3.96344	4.95071	4.8768	5.88249
100	ENSMUSG00000062991	554.911	602.743	505.026	621.084	433.394	929.54	630.528	849.611	935.028	702.737	-0.575764	5.73476e-06	0.000728576	Nrg1	8	31814551	32884029	-	10351	protein_coding	neuregulin 1 [Source:MGI Symbol;Acc:MGI:96083]	-	533	559	486	607	423	890	649	935	1192	640	12.3256	13.466	11.3158	13.9316	9.76023	20.5721	13.9421	18.8591	20.7583	15.5472
101	ENSMUSG00000034101	1778.21	1830.87	1662.64	1853.02	1575.79	2403.23	1961.54	2220.8	2411.3	2002.8	-0.338805	5.73682e-06	0.000728576	Ctnnd1	2	84600071	84650765	-	7319	protein_coding	catenin (cadherin associated protein), delta 1 [Source:MGI Symbol;Acc:MGI:105100]	-	1708	1698	1600	1811	1538	2301	2019	2444	3074	1824	16.5258	17.1143	15.587	17.3911	14.8481	22.2536	18.1474	20.6256	22.3982	18.5393
102	ENSMUSG00000006219	967.19	959.644	897.825	864.606	869.861	1056.96	1092.01	1074.05	1042.49	1069.48	-0.226749	5.83339e-06	0.000733577	Fblim1	4	141576062	141606096	-	4457	protein_coding	filamin binding LIM protein 1 [Source:MGI Symbol;Acc:MGI:1921452]	-	929	890	864	845	849	1012	1124	1182	1329	974	41.118	41.0347	38.5032	37.1197	37.494	44.7718	46.2152	45.6313	44.2971	45.2863
103	ENSMUSG00000026094	6202.92	5986.45	6289.97	6555.66	5704.81	7404.99	6915.41	7300.29	6837.78	7006.5	-0.206158	5.94416e-06	0.000739289	Stk17b	1	53755506	53785224	-	5185	protein_coding	serine/threonine kinase 17b (apoptosis-inducing) [Source:MGI Symbol;Acc:MGI:2138162]	-	5958	5552	6053	6407	5568	7090	7118	8034	8717	6381	141.471	137.329	144.712	150.992	131.918	168.275	157.01	166.39	155.872	159.165
104	ENSMUSG00000028480	1716.79	1649.72	1703.17	1661.68	1665.95	1901.9	1848.84	1862.78	1904.57	1860.06	-0.159619	5.99408e-06	0.000739289	Glipr2	4	43957401	43979118	+	2320	protein_coding	GLI pathogenesis-related 2 [Source:MGI Symbol;Acc:MGI:1917770]	-	1649	1530	1639	1624	1626	1821	1903	2050	2428	1694	38.1515	36.8746	38.1801	37.2915	37.5362	42.1123	40.9008	41.3689	42.3033	41.1715
105	ENSMUSG00000022887	1489.83	1519.26	1587.82	1603.36	1282.76	2105.56	1639.96	2207.17	2317.17	1849.08	-0.435919	6.16571e-06	0.000753215	Masp1	16	23449417	23520815	-	9833	protein_coding	mannan-binding lectin serine peptidase 1 [Source:MGI Symbol;Acc:MGI:88492]	-	1431	1409	1528	1567	1252	2016	1688	2429	2954	1684	20.6599	21.1907	22.2116	22.4538	18.0357	29.0929	22.6394	30.5876	32.1169	25.5401
106	ENSMUSG00000049538	42.6854	23.7215	56.114	55.253	40.9828	83.5541	96.1823	70.8766	89.4238	72.4697	-0.914319	6.48916e-06	0.000778909	Adamts16	13	70727802	70841811	-	6836	protein_coding	a disintegrin-like and metallopeptidase (reprolysin type) with thrombospondin type 1 motif, 16 [Source:MGI Symbol;Acc:MGI:2429637]	-	41	22	54	54	40	80	99	78	114	66	0.508731	0.284362	0.674629	0.665014	0.495226	0.992207	1.14115	0.844167	1.06523	0.860282
107	ENSMUSG00000002031	928.669	880.931	889.512	833.91	906.745	719.61	696.593	767.83	718.528	808.147	0.259967	6.49749e-06	0.000778909	Ift46	9	44767908	44793447	+	6416	protein_coding	intraflagellar transport 46 [Source:MGI Symbol;Acc:MGI:1923818]	-	892	817	856	815	885	689	717	845	916	736	44.6425	42.5942	43.1345	40.4831	44.1942	34.4676	33.3354	36.8867	34.5234	38.6949
108	ENSMUSG00000014599	16504.7	17328.6	16160.8	16616.8	15552	19397.1	17888.9	18936.8	19703.8	18002.1	-0.19319	6.56595e-06	0.000779828	Csf1	3	107741048	107760469	-	5281	protein_coding	colony stimulating factor 1 (macrophage) [Source:MGI Symbol;Acc:MGI:1339753]	-	15853	16071	15552	16240	15179	18572	18413	20840	25119	16395	381.537	402.915	376.859	387.921	364.508	446.778	411.673	437.474	455.262	414.504
109	ENSMUSG00000032643	619.459	673.907	640.116	635.409	565.563	769.743	782.088	711.492	746.767	770.814	-0.270025	6.73711e-06	0.000786288	Fhl3	4	124700701	124708611	+	1683	protein_coding	four and a half LIM domains 3 [Source:MGI Symbol;Acc:MGI:1341092]	-	595	625	616	621	552	737	805	783	952	702	22.7018	24.841	23.6642	23.5162	21.0146	28.1073	28.5327	26.0576	27.3536	28.1367
110	ENSMUSG00000043336	2941.13	2648.19	2781.8	3107.47	2382.13	3624.16	3352.78	3353.01	3405.95	3373.14	-0.303656	6.74294e-06	0.000786288	Filip1l	16	57353093	57573126	+	5335	protein_coding	filamin A interacting protein 1-like [Source:MGI Symbol;Acc:MGI:1925999]	-	2825	2456	2677	3037	2325	3470	3451	3690	4342	3072	43.6999	39.5763	41.6943	46.6271	35.8858	53.6536	49.5917	49.7872	50.5808	49.9201
111	ENSMUSG00000059901	157.207	182.225	125.737	164.736	147.538	239.174	289.518	181.735	262.78	220.703	-0.620138	7.02699e-06	0.000812029	Adamts14	10	61197112	61273438	-	5197	protein_coding	a disintegrin-like and metallopeptidase (reprolysin type) with thrombospondin type 1 motif, 14 [Source:MGI Symbol;Acc:MGI:2179942]	-	151	169	121	161	144	229	298	200	335	201	1.63602	1.90741	1.31997	1.73129	1.55673	2.48002	2.99938	1.89004	2.73333	2.28771
112	ENSMUSG00000028041	2986.94	3162.51	3154.86	2953.99	2933.35	2553.62	2617.32	2577.91	2736.84	2802.16	0.193065	7.13637e-06	0.000815655	Adam15	3	89338542	89349996	-	6145	protein_coding	a disintegrin and metallopeptidase domain 15 (metargidin) [Source:MGI Symbol;Acc:MGI:1333882]	-	2869	2933	3036	2887	2863	2445	2694	2837	3489	2552	82.3943	87.7452	87.788	82.2897	82.0402	70.1864	71.8731	71.0649	75.4574	76.9909
113	ENSMUSG00000045136	1205.6	1286.35	1082.79	1189.98	1112.68	1608.42	1414.56	1446.61	1622.18	1300.06	-0.331689	7.18555e-06	0.000815655	Tubb2b	13	34126748	34130466	-	2294	protein_coding	tubulin, beta 2B class IIB [Source:MGI Symbol;Acc:MGI:1920960]	-	1158	1193	1042	1163	1086	1540	1456	1592	2068	1184	42.4235	45.5285	38.4355	42.2873	39.6978	56.3932	49.5521	50.8711	57.0536	45.5662
114	ENSMUSG00000018340	5515.79	5706.11	5100.14	5367.72	5103.39	6414.87	6116.8	6013.61	6278.49	5888.71	-0.197134	7.52981e-06	0.000845912	Anxa6	11	54979108	55033445	-	2930	protein_coding	annexin A6 [Source:MGI Symbol;Acc:MGI:88255]	-	5298	5292	4908	5246	4981	6142	6296	6618	8004	5363	107.775	112.142	100.525	105.917	101.102	124.888	118.979	117.425	122.616	114.605
115	ENSMUSG00000038055	638.199	731.055	658.82	657.919	638.308	509.68	546.004	545.205	563.213	578.66	0.276607	7.58399e-06	0.000845912	Dexi	16	10502531	10543054	-	3353	protein_coding	dexamethasone-induced transcript [Source:MGI Symbol;Acc:MGI:1926236]	-	613	678	634	643	623	488	562	600	718	527	18.5629	21.3875	19.3304	19.3254	18.824	14.7711	15.8097	15.8477	16.3736	16.7644
116	ENSMUSG00000001440	7101.4	7262.02	6611.07	7183.91	7059.29	8258.28	7917.06	7713.74	8197.18	7642.26	-0.174015	9.08895e-06	0.000997702	Kpnb1	11	97159714	97187881	-	6590	protein_coding	karyopherin (importin) beta 1 [Source:MGI Symbol;Acc:MGI:107532]	-	6821	6735	6362	7021	6890	7907	8149	8489	10450	6960	133.862	137.686	125.71	136.754	134.917	155.106	148.564	145.309	154.439	143.486
117	ENSMUSG00000003363	4213.37	4205.18	4279.22	4192.06	4147.46	3567.76	3755.97	3780.99	3733.84	3994.62	0.159912	9.11057e-06	0.000997702	Pld3	7	27532000	27553218	-	2924	protein_coding	phospholipase D family, member 3 [Source:MGI Symbol;Acc:MGI:1333782]	-	4047	3900	4118	4097	4048	3416	3866	4161	4760	3638	194.8	195.553	199.576	195.728	194.417	164.354	172.87	174.696	172.543	183.954
118	ENSMUSG00000031021	943.244	944.548	957.056	964.88	912.893	861.652	808.32	786.003	785.988	830.108	0.215729	9.1782e-06	0.000997702	Tmem9b	7	109735834	109752875	-	2002	protein_coding	TMEM9 domain family, member B [Source:MGI Symbol;Acc:MGI:1915254]	-	906	876	921	943	891	825	832	865	1002	756	33.9985	34.2437	34.7983	35.1217	33.3617	30.9452	29.004	28.3124	28.3161	29.802
119	ENSMUSG00000055322	6472.57	6552.53	5991.73	6095.22	6149.47	7089.57	8223.1	6956.81	7098.99	7484.15	-0.237303	1.003e-05	0.00108113	Tns1	1	73910231	74124449	-	16010	protein_coding	tensin 1 [Source:MGI Symbol;Acc:MGI:104552]	-	6217	6077	5766	5957	6002	6788	8464	7656	9050	6816	105.443	107.367	98.4646	100.276	101.572	115.077	133.357	113.258	115.59	121.44
120	ENSMUSG00000021823	21944.5	22096.6	19251.3	20898.9	17473	26470	26424.9	23949.9	25762.7	23338.5	-0.309017	1.08765e-05	0.0011626	Vcl	14	20929398	21033676	+	8191	protein_coding	vinculin [Source:MGI Symbol;Acc:MGI:98927]	-	21078	20493	18526	20425	17054	25344	27199	26357	32843	21255	313.682	317.696	277.593	301.686	253.236	377.002	376.024	342.126	368.076	332.287
121	ENSMUSG00000025867	669.433	595.195	589.197	602.666	557.367	734.232	731.568	698.771	759.318	703.835	-0.268431	1.09886e-05	0.00116488	Cplx2	13	54371349	54383917	+	4928	protein_coding	complexin 2 [Source:MGI Symbol;Acc:MGI:104726]	-	643	552	567	589	544	703	753	769	968	641	6.24283	5.58284	5.54269	5.67569	5.26997	6.82235	6.79154	6.51218	7.07751	6.53764
122	ENSMUSG00000033105	1091.08	1211.95	1301.01	1121.43	1183.38	1530.09	1238.71	1664.69	1622.18	1538.33	-0.362425	1.12988e-05	0.00118795	Lss	10	76531588	76557138	+	10787	protein_coding	lanosterol synthase [Source:MGI Symbol;Acc:MGI:1336155]	-	1048	1124	1252	1096	1155	1465	1275	1832	2068	1401	18.0497	20.166	21.711	18.7349	19.8486	25.2206	20.3996	27.521	26.8222	25.3478
123	ENSMUSG00000025153	4245.64	4645.11	3949.81	4195.13	4372.87	5004.89	4996.62	4908.66	5496.43	4808.26	-0.236508	1.14777e-05	0.00119695	Fasn	11	120805846	120824547	-	10947	protein_coding	fatty acid synthase [Source:MGI Symbol;Acc:MGI:95485]	-	4078	4308	3801	4100	4268	4792	5143	5402	7007	4379	54.5316	60.0098	51.176	54.4148	56.9461	64.051	63.8881	63.0065	70.5614	61.5132
124	ENSMUSG00000037049	1796.95	1845.97	1859.04	1795.72	1701.81	1518.6	1609.84	1534.75	1630.02	1608.61	0.187115	1.17243e-05	0.0012128	Smpd1	7	105554360	105558389	+	3337	protein_coding	sphingomyelin phosphodiesterase 1, acid lysosomal [Source:MGI Symbol;Acc:MGI:98325]	-	1726	1712	1789	1755	1661	1454	1657	1689	2078	1465	46.6562	48.2078	48.6907	47.0845	44.7998	39.2862	41.6096	39.8224	42.3007	41.6005
125	ENSMUSG00000024381	3833.36	3768.49	3877.06	3592.47	3686.41	3975.09	4291.28	4270.77	4196.64	4253.75	-0.162232	1.22845e-05	0.00126059	Bin1	18	32377217	32435736	+	2451	protein_coding	bridging integrator 1 [Source:MGI Symbol;Acc:MGI:108092]	-	3682	3495	3731	3511	3598	3806	4417	4700	5350	3874	77.131	76.2672	78.6933	72.9976	75.2047	79.6933	85.9558	85.8762	84.3982	85.2506
126	ENSMUSG00000022306	522.636	549.908	567.375	567.878	509.212	660.078	657.731	651.52	630.673	626.973	-0.247973	1.28286e-05	0.00130064	Zfpm2	15	40655035	41104592	+	9536	protein_coding	zinc finger protein, multitype 2 [Source:MGI Symbol;Acc:MGI:1334444]	zf-C2H2	502	510	546	555	497	632	677	717	804	571	6.24505	6.60918	6.83899	6.85263	6.16918	7.85882	7.8239	7.78002	7.53221	7.46209
127	ENSMUSG00000028039	305.045	331.023	295.118	310.03	283.806	246.485	249.685	228.986	240.032	241.566	0.338101	1.28776e-05	0.00130064	Efna3	3	89313899	89322965	-	2434	protein_coding	ephrin A3 [Source:MGI Symbol;Acc:MGI:106644]	-	293	307	284	303	277	236	257	252	306	220	11.8202	12.9015	11.5357	12.132	11.15	9.51649	9.63147	8.86721	9.29635	9.32335
128	ENSMUSG00000021822	1267.03	1242.15	1078.64	1133.71	960.023	1474.73	1365.01	1472.05	1441.76	1359.36	-0.324623	1.36886e-05	0.00137174	Plau	14	20836660	20843385	+	2367	protein_coding	plasminogen activator, urokinase [Source:MGI Symbol;Acc:MGI:97611]	-	1217	1152	1038	1108	937	1412	1405	1620	1838	1238	30.8248	30.3953	26.4712	27.8536	23.6803	35.748	33.0589	35.7894	35.0582	32.9399
129	ENSMUSG00000026083	3025.46	2897.26	2951.18	3001.05	3096.25	3477.94	3394.55	3422.07	3290.64	3184.28	-0.163611	1.3884e-05	0.00138054	Eif5b	1	37998010	38055579	+	9753	protein_coding	eukaryotic translation initiation factor 5B [Source:MGI Symbol;Acc:MGI:2441772]	-	2906	2687	2840	2933	3022	3330	3494	3766	4195	2900	45.3487	43.6799	44.6226	45.427	47.0546	51.9423	50.6518	51.2601	49.2987	47.5401
130	ENSMUSG00000068882	2790.17	2754.93	2711.14	2826.09	2915.93	3192.81	3073.95	3147.65	3271.81	3005.3	-0.165322	1.41639e-05	0.00139754	Ssb	2	69861562	69871846	+	2160	protein_coding	Sjogren syndrome antigen B [Source:MGI Symbol;Acc:MGI:98423]	-	2680	2555	2609	2762	2846	3057	3164	3464	4171	2737	96.9207	96.2537	94.9998	99.1374	102.696	110.506	106.297	109.267	113.594	103.98
131	ENSMUSG00000030220	2388.3	2326.87	2535.52	2406.57	2223.32	2668.51	2805.8	2908.67	2595.64	2775.81	-0.211059	1.47391e-05	0.00144078	Arhgdib	6	136923655	136941899	-	1707	protein_coding	Rho, GDP dissociation inhibitor (GDI) beta [Source:MGI Symbol;Acc:MGI:101940]	-	2294	2158	2440	2352	2170	2555	2888	3201	3309	2528	134.178	131.488	143.696	136.539	126.645	149.378	156.923	163.306	145.754	155.331
132	ENSMUSG00000026980	1166.04	1085.8	1198.14	1130.64	1235.63	1304.49	1379.58	1350.29	1353.12	1316.53	-0.205192	1.48267e-05	0.00144078	Ly75	2	60292103	60383303	-	6905	protein_coding	lymphocyte antigen 75 [Source:MGI Symbol;Acc:MGI:106662]	-	1120	1007	1153	1105	1206	1249	1420	1486	1725	1199	8.8779	8.31509	9.20214	8.69335	9.53846	9.89606	10.4564	10.274	10.2971	9.98398
133	ENSMUSG00000025402	2686.06	2801.3	2897.15	2738.09	2917.98	2333.25	2487.14	2427.07	2449.74	2623.18	0.188888	1.50836e-05	0.00145471	Nab2	10	127660918	127668568	-	2941	protein_coding	Ngfi-A binding protein 2 [Source:MGI Symbol;Acc:MGI:107563]	-	2580	2598	2788	2676	2848	2234	2560	2671	3123	2389	86.9919	91.2522	94.6496	89.5525	95.8159	75.2922	80.1866	78.5529	79.2985	84.6189
134	ENSMUSG00000037921	52.0554	60.3821	49.8792	79.8098	32.7863	107.576	77.723	167.196	159.237	86.7441	-1.12655	1.52941e-05	0.00146402	Ddx60	8	61928087	62038244	+	8684	protein_coding	DEAD (Asp-Glu-Ala-Asp) box polypeptide 60 [Source:MGI Symbol;Acc:MGI:2384570]	-	50	56	48	78	32	103	80	184	203	79	0.765774	0.893436	0.740182	1.18565	0.489012	1.5768	1.13821	2.45798	2.34132	1.27101
135	ENSMUSG00000113211	19.7811	17.252	14.5481	24.5569	15.3686	37.5994	45.6623	35.4383	37.6521	31.8428	-1.04137	1.54715e-05	0.00147002	4921525O09Rik	13	52096741	52124158	+	3747	processed_transcript	RIKEN cDNA 4921525O09 gene [Source:MGI Symbol;Acc:MGI:1921300]	-	19	16	14	24	15	36	47	39	48	29	0.439587	0.385617	0.326126	0.551105	0.346275	0.832533	1.01016	0.787019	0.836308	0.704825
136	ENSMUSG00000034254	1697.01	1682.07	1809.16	1805.95	1855.5	1481	1541.83	1535.66	1506.09	1637.16	0.201305	1.64148e-05	0.00154818	Agpat1	17	34604262	34613449	+	3001	protein_coding	1-acylglycerol-3-phosphate O-acyltransferase 1 (lysophosphatidic acid acyltransferase, alpha) [Source:MGI Symbol;Acc:MGI:1932075]	-	1630	1560	1741	1765	1811	1418	1587	1690	1920	1491	58.5497	58.3723	62.9656	62.9237	64.9074	50.9121	52.9562	52.9485	51.9365	56.261
137	ENSMUSG00000021798	1013	1119.23	900.942	991.484	745.888	1384.91	1307.69	1181.28	1357.83	1169.4	-0.424634	1.71205e-05	0.00160296	Ldb3	14	34526603	34588682	-	6105	protein_coding	LIM domain binding 3 [Source:MGI Symbol;Acc:MGI:1344412]	-	973	1038	867	969	728	1326	1346	1300	1731	1065	18.7641	20.8525	16.8345	18.5469	14.0083	25.5603	24.1136	21.8669	25.1389	21.5753
138	ENSMUSG00000057098	903.682	901.418	871.846	921.906	795.067	1095.6	1023.03	1024.08	1116.23	979.439	-0.254812	1.73847e-05	0.00161589	Ebf1	11	44617317	45008091	+	9756	protein_coding	early B cell factor 1 [Source:MGI Symbol;Acc:MGI:95275]	COE	868	836	839	901	776	1049	1053	1127	1423	892	16.5392	16.5938	16.0962	17.0393	14.7535	19.9792	18.6391	18.7304	20.419	17.8547
139	ENSMUSG00000071637	6655.81	6720.74	6881.24	5857.84	6778.56	4115.04	5182.18	5193.07	4865.75	6000.71	0.375547	1.7583e-05	0.00162257	Cebpd	16	15887286	15891031	+	3746	protein_coding	CCAAT/enhancer binding protein (C/EBP), delta [Source:MGI Symbol;Acc:MGI:103573]	-	6393	6233	6622	5725	6616	3940	5334	5715	6203	5465	146.493	148.783	152.78	130.202	151.267	90.2433	113.545	114.224	107.04	131.551
140	ENSMUSG00000056328	13.5344	20.4868	12.4698	13.3016	9.22114	41.7771	29.1461	24.5342	40.0054	27.4507	-1.24643	1.78632e-05	0.00162658	Myh1	11	67200052	67224575	+	6353	protein_coding	myosin, heavy polypeptide 1, skeletal muscle, adult [Source:MGI Symbol;Acc:MGI:1339711]	-	13	19	12	13	9	40	30	27	51	25	0.133332	0.202996	0.123919	0.132332	0.0921024	0.41007	0.285834	0.241537	0.393907	0.269353
141	ENSMUSG00000029598	4170.68	4321.63	4573.29	4412.05	4541.92	3577.16	3953.19	3819.16	3787.18	4084.66	0.196291	1.79586e-05	0.00162658	Plbd2	5	120483282	120503625	-	6620	protein_coding	phospholipase B domain containing 2 [Source:MGI Symbol;Acc:MGI:1919022]	-	4006	4008	4401	4312	4433	3425	4069	4203	4828	3720	55.8802	58.2398	61.811	59.6978	61.6998	47.7547	52.7276	51.1371	50.7164	54.5108
142	ENSMUSG00000061904	6730.76	6502.93	6572.62	6773.6	6913.8	7621.18	7345.8	7621.05	7590.83	7027.37	-0.151876	1.80545e-05	0.00162658	Slc25a3	10	91116574	91124059	-	5550	protein_coding	solute carrier family 25 (mitochondrial carrier, phosphate carrier), member 3 [Source:MGI Symbol;Acc:MGI:1353498]	-	6465	6031	6325	6620	6748	7297	7561	8387	9677	6400	207.181	201.333	204.084	210.558	215.772	233.74	225.094	234.432	233.537	215.454
143	ENSMUSG00000005732	507.02	465.805	484.243	447.14	456.959	645.456	575.151	540.661	607.925	541.327	-0.302302	1.81337e-05	0.00162658	Ranbp1	16	18239784	18248732	-	1666	protein_coding	RAN binding protein 1 [Source:MGI Symbol;Acc:MGI:96269]	-	487	432	466	437	446	618	592	595	775	493	28.8376	26.6476	27.7833	25.6829	26.3514	36.5785	32.5652	30.731	34.5594	30.6669
144	ENSMUSG00000026020	1225.38	1219.5	1159.69	1228.87	1267.39	1460.11	1382.5	1372.1	1440.98	1328.61	-0.195707	1.84568e-05	0.00163355	Nop58	1	59684971	59719044	+	10758	protein_coding	NOP58 ribonucleoprotein [Source:MGI Symbol;Acc:MGI:1933184]	-	1177	1131	1116	1201	1237	1398	1423	1510	1837	1210	43.5531	43.5964	41.579	44.1081	45.6721	51.708	48.9159	48.7359	51.1901	47.0349
145	ENSMUSG00000043639	1651.2	1668.06	1689.66	1717.96	1603.45	1896.68	1824.55	2025.44	1913.2	1824.92	-0.187964	1.84661e-05	0.00163355	Rbm20	19	53677306	53867080	+	6790	protein_coding	RNA binding motif protein 20 [Source:MGI Symbol;Acc:MGI:1920963]	-	1586	1547	1626	1679	1565	1816	1878	2229	2439	1662	21.3035	21.6463	21.9905	22.3836	20.9749	24.3821	23.434	26.1148	24.6714	23.4515
146	ENSMUSG00000019066	1078.59	1036.2	970.565	979.205	975.392	834.497	925.876	815.081	863.646	835.598	0.237105	1.8772e-05	0.00164924	Rab3d	9	21907491	21918192	-	4196	protein_coding	RAB3D, member RAS oncogene family [Source:MGI Symbol;Acc:MGI:97844]	-	1036	961	934	957	952	799	953	897	1101	761	26.4081	25.5179	23.9713	24.2115	24.2132	20.3578	22.5669	19.9434	21.1348	20.3777
147	ENSMUSG00000031543	267.565	301.91	229.652	306.961	231.553	370.771	330.323	395.273	404.76	329.408	-0.455159	1.89686e-05	0.00165517	Ank1	8	22974844	23150497	+	13527	protein_coding	ankyrin 1, erythroid [Source:MGI Symbol;Acc:MGI:88024]	-	257	280	221	300	226	355	340	435	516	300	2.33282	2.64759	2.0198	2.70273	2.0469	3.22095	2.86701	3.44403	3.52722	2.86063
148	ENSMUSG00000008855	5174.31	5294.21	5246.66	4615.67	5380.02	3882.13	4633.26	4082.67	4065.65	4599.63	0.274187	1.9448e-05	0.00168553	Hdac5	11	102194432	102230166	-	8780	protein_coding	histone deacetylase 5 [Source:MGI Symbol;Acc:MGI:1333784]	-	4970	4910	5049	4511	5251	3717	4769	4493	5183	4189	134.65	138.573	137.728	121.299	141.949	100.659	120.027	106.174	105.747	119.221
149	ENSMUSG00000033306	5605.33	5676.99	5124.04	5425.02	4693.56	7013.33	6268.36	6313.47	6590.69	5872.24	-0.273457	2.29347e-05	0.00197165	Lpp	16	24393507	24992578	+	22046	protein_coding	LIM domain containing preferred translocation partner in lipoma [Source:MGI Symbol;Acc:MGI:2441849]	-	5384	5265	4931	5302	4581	6715	6452	6948	8402	5348	51.1721	52.1281	47.1879	50.015	43.4437	63.7943	56.9672	57.5993	60.1375	53.3964
150	ENSMUSG00000057969	1819.86	1786.66	1649.13	1728.19	1604.48	1906.08	2219.96	1950.02	2043.41	2000.6	-0.237082	2.31352e-05	0.00197165	Sema3b	9	107597674	107609229	-	4777	protein_coding	sema domain, immunoglobulin domain (Ig), short basic domain, secreted, (semaphorin) 3B [Source:MGI Symbol;Acc:MGI:107561]	-	1748	1657	1587	1689	1566	1825	2285	2146	2605	1822	49.723	49.1002	45.4527	47.6845	44.4474	51.8903	60.3816	53.2445	55.803	54.4448
151	ENSMUSG00000020358	6324.73	6369.23	6307.63	6262	6580.82	7237.88	7133.03	6664.22	7179.01	6940.62	-0.142678	2.32103e-05	0.00197165	Hnrnpab	11	51600100	51606847	-	2782	protein_coding	heterogeneous nuclear ribonucleoprotein A/B [Source:MGI Symbol;Acc:MGI:1330294]	-	6075	5907	6070	6120	6423	6930	7342	7334	9152	6321	149.826	151.758	150.729	149.804	158.058	170.837	168.212	157.765	169.977	163.764
152	ENSMUSG00000061983	14225.7	14043.1	13735.5	13863.4	14201.6	13078.3	12710.6	13102.2	13240.2	13165.3	0.101715	2.51189e-05	0.00210776	Rps12	10	23785183	23787275	-	2027	protein_coding	ribosomal protein S12 [Source:MGI Symbol;Acc:MGI:98105]	-	13664	13024	13218	13549	13861	12522	13083	14419	16879	11990	932.613	926.004	908.356	917.832	943.967	854.289	829.532	858.397	867.57	859.676
153	ENSMUSG00000029134	53.0965	76.5559	57.1532	64.4618	52.2531	101.309	108.812	110.858	119.232	66.9796	-0.748735	2.52608e-05	0.00210776	Plb1	5	32232708	32366520	+	11660	protein_coding	phospholipase B1 [Source:MGI Symbol;Acc:MGI:1922406]	-	51	71	55	63	51	97	112	122	152	61	0.889258	1.28962	0.965577	1.09026	0.887291	1.69058	1.81417	1.85544	1.99588	1.11733
154	ENSMUSG00000057604	604.884	681.455	614.137	641.548	523.556	917.007	728.654	781.46	825.209	711.521	-0.371357	2.53056e-05	0.00210776	Lmcd1	6	112273758	112330425	+	1730	protein_coding	LIM and cysteine-rich domains 1 [Source:MGI Symbol;Acc:MGI:1353635]	-	581	632	591	627	511	878	750	860	1052	648	16.0684	18.2078	16.457	17.2106	14.1012	24.2716	19.269	20.7455	21.9101	18.8262
155	ENSMUSG00000091243	4427.83	4601.98	4214.79	4250.38	3892.34	5071.74	4720.7	5046.78	5196.78	4807.16	-0.216411	2.57652e-05	0.00213219	Vgll3	16	65815257	65866368	+	7104	protein_coding	vestigial like family member 3 [Source:MGI Symbol;Acc:MGI:1920819]	-	4253	4268	4056	4154	3799	4856	4859	5554	6625	4378	59.6387	62.345	57.2661	57.8138	53.1546	68.0642	63.2968	67.931	69.9604	64.4912
156	ENSMUSG00000026341	5397.11	5119.54	5391.1	5175.36	5699.69	5983.52	6013.82	5888.21	5905.11	5960.09	-0.151462	2.60975e-05	0.00214585	Actr3	1	125392905	125435727	-	4631	protein_coding	ARP3 actin-related protein 3 [Source:MGI Symbol;Acc:MGI:1921367]	-	5184	4748	5188	5058	5563	5729	6190	6480	7528	5428	220.668	210.538	222.353	213.691	236.278	243.76	244.776	240.591	241.318	242.721
157	ENSMUSG00000027514	172.824	186.538	209.908	181.107	165.98	260.062	192.365	418.899	366.324	292.075	-0.741389	2.67382e-05	0.00218453	Zbp1	2	173206612	173218923	-	3529	protein_coding	Z-DNA binding protein 1 [Source:MGI Symbol;Acc:MGI:1927449]	-	166	173	202	177	162	249	198	461	467	266	3.91635	4.25172	4.79835	4.14457	3.81353	5.87193	4.33952	9.48645	8.29707	6.59246
158	ENSMUSG00000032096	4576.71	4572.86	4431.97	4721.06	4635.16	5164.69	5060.74	4958.64	4941.06	4948.8	-0.12821	2.7135e-05	0.00220146	Arcn1	9	44741564	44767845	-	14915	protein_coding	archain 1 [Source:MGI Symbol;Acc:MGI:2387591]	-	4396	4241	4265	4614	4524	4945	5209	5457	6299	4507	73.8515	74.2189	72.1419	76.9328	75.8338	83.0378	81.294	79.9622	79.6906	79.5392
159	ENSMUSG00000045763	1051.52	1086.88	936.273	943.393	923.138	1183.34	1248.43	1095.86	1246.44	1174.89	-0.268413	2.72887e-05	0.00220146	Basp1	15	25363277	25413764	-	2009	protein_coding	brain abundant, membrane attached signal protein 1 [Source:MGI Symbol;Acc:MGI:1917600]	-	1010	1008	901	922	901	1133	1285	1206	1589	1070	43.5744	45.3018	39.1383	39.4796	38.7859	48.8593	51.501	45.3823	51.6259	48.4938
160	ENSMUSG00000029798	110.357	85.1819	72.7404	102.32	95.2851	152.486	105.898	228.986	268.271	144.939	-0.954566	2.74731e-05	0.00220249	Herc6	6	57581000	57664632	+	9292	protein_coding	hect domain and RLD 6 [Source:MGI Symbol;Acc:MGI:1914388]	-	106	79	70	100	93	146	109	252	342	132	2.5524	1.9816	1.6971	2.38988	2.23442	3.51402	2.43822	5.29266	6.2016	3.33895
161	ENSMUSG00000026791	393.539	411.892	433.325	411.328	449.787	278.862	343.924	358.926	324.75	353.564	0.338773	2.821e-05	0.00224751	Slc2a8	2	32972990	32982083	-	3209	protein_coding	solute carrier family 2, (facilitated glucose transporter), member 8 [Source:MGI Symbol;Acc:MGI:1860103]	-	378	382	417	402	439	267	354	395	414	322	14.1626	14.9094	15.7309	14.9489	16.4117	9.9993	12.3213	12.9085	11.6811	12.6736
162	ENSMUSG00000001138	776.667	714.881	702.465	836.98	682.364	570.257	580.008	654.246	617.338	596.228	0.29807	2.9733e-05	0.00235423	Cnnm3	1	36511867	36528237	+	6420	protein_coding	cyclin M3 [Source:MGI Symbol;Acc:MGI:2151055]	-	746	663	676	818	666	546	597	720	787	543	13.8237	12.798	12.6124	15.0443	12.314	10.1131	10.2769	11.6372	10.9823	10.5701
163	ENSMUSG00000046229	954.696	1003.85	1040.19	920.883	983.588	720.654	881.185	786.003	782.85	876.225	0.277497	3.01594e-05	0.00236913	Scand1	2	156311847	156312704	-	759	protein_coding	SCAN domain-containing 1 [Source:MGI Symbol;Acc:MGI:1343132]	-	917	931	1001	900	960	690	907	865	998	798	57.8055	61.1356	63.5332	56.3086	60.3823	43.4767	53.1141	47.5604	47.3767	52.8439
164	ENSMUSG00000049577	350.853	387.092	447.873	418.49	402.656	301.839	343.924	264.424	306.708	327.212	0.379888	3.03664e-05	0.00236913	Zfpm1	8	122282141	122337251	+	3503	protein_coding	zinc finger protein, multitype 1 [Source:MGI Symbol;Acc:MGI:1095400]	zf-C2H2	337	359	431	409	393	289	354	291	391	298	13.8284	15.3455	17.8069	16.6571	16.0907	11.8536	13.4943	10.4151	12.0824	12.8455
165	ENSMUSG00000022565	15628.1	16118.8	15147.7	15834.1	14906.5	16947.9	18570.9	16707.8	17216.4	17610.1	-0.16517	3.04753e-05	0.00236913	Plec	15	76170974	76232574	-	18113	protein_coding	plectin [Source:MGI Symbol;Acc:MGI:1277961]	-	15011	14949	14577	15475	14549	16227	19115	18387	21948	16038	74.1799	76.9544	72.529	75.8996	71.7378	80.1535	87.7512	79.2532	81.6781	83.2567
166	ENSMUSG00000026271	68.7131	79.7906	102.876	93.1115	99.3834	115.931	124.357	139.027	129.429	143.841	-0.554853	3.08015e-05	0.00237926	Gpr35	1	92950865	92986391	+	4839	protein_coding	G protein-coupled receptor 35 [Source:MGI Symbol;Acc:MGI:1929509]	-	66	74	99	91	97	111	128	153	165	131	1.30812	1.52785	1.97563	1.7901	1.91829	2.19905	2.35677	2.645	2.46276	2.72752
167	ENSMUSG00000116138	587.185	610.29	603.746	666.105	567.612	507.591	501.314	462.515	466.729	549.013	0.290202	3.09766e-05	0.00237926	C030006K11Rik	15	76721465	76723845	-	2381	protein_coding	RIKEN cDNA C030006K11 gene [Source:MGI Symbol;Acc:MGI:1925941]	-	564	566	581	651	554	486	516	509	595	500	17.2427	18.0256	17.8842	19.7533	16.8996	14.8515	14.6548	13.573	13.6987	16.0579
168	ENSMUSG00000023092	3111.87	3168.98	2602.03	2760.6	2110.62	3919.73	3809.4	3633.79	3911.11	3200.75	-0.425914	3.21416e-05	0.00245405	Fhl1	X	56731787	56793346	+	3714	protein_coding	four and a half LIM domains 1 [Source:MGI Symbol;Acc:MGI:1298387]	-	2989	2939	2504	2698	2060	3753	3921	3999	4986	2915	98.3565	100.745	82.9619	88.1153	67.6368	123.442	119.861	114.778	123.556	100.765
169	ENSMUSG00000032883	4157.15	4186.85	4009.04	3956.73	3643.37	4931.78	4636.18	4752.37	4959.1	4217.52	-0.236244	3.42513e-05	0.00259965	Acsl3	1	78657825	78707743	+	4357	protein_coding	acyl-CoA synthetase long-chain family member 3 [Source:MGI Symbol;Acc:MGI:1921455]	-	3993	3883	3858	3867	3556	4722	4772	5230	6322	3841	112.117	113.575	109.069	107.765	99.6259	132.527	124.473	128.086	133.678	113.294
170	ENSMUSG00000040287	137.426	170.364	167.303	181.107	101.433	251.707	196.251	289.867	265.918	199.841	-0.670148	3.55384e-05	0.00268148	Stac3	10	127501686	127508823	+	2543	protein_coding	SH3 and cysteine rich domain 3 [Source:MGI Symbol;Acc:MGI:3606571]	-	132	158	161	177	99	241	202	319	339	182	6.4445	8.03559	7.91422	8.57672	4.82269	11.7609	9.16156	13.5842	12.4638	9.33424
171	ENSMUSG00000090841	18109	18208.4	16537	16842.9	16938.2	21877.6	20418.8	19416.6	20437.3	18472.1	-0.215953	3.59912e-05	0.00269976	Myl6	10	128490860	128494145	-	3187	protein_coding	myosin, light polypeptide 6, alkali, smooth muscle and non-muscle [Source:MGI Symbol;Acc:MGI:109318]	-	17394	16887	15914	16461	16532	20947	21017	21368	26054	16823	971.091	982.106	894.555	912.114	920.926	1168.93	1090.02	1040.53	1095.39	986.635
172	ENSMUSG00000032285	854.75	806.532	903.02	750.008	993.834	692.455	736.426	649.702	602.434	704.933	0.349103	3.75379e-05	0.00279941	Dnaja4	9	54698873	54716315	+	3589	protein_coding	DnaJ heat shock protein family (Hsp40) member A4 [Source:MGI Symbol;Acc:MGI:1927638]	-	821	748	869	733	970	663	758	715	768	642	21.0962	20.022	22.4827	18.6938	24.8698	17.0288	18.094	16.025	14.8613	17.3296
173	ENSMUSG00000093930	4328.93	4635.4	3983.06	4206.39	3638.25	5889.52	4762.48	5570.17	6077.68	4593.04	-0.371449	3.81518e-05	0.00282875	Hmgcs1	13	119690379	119708260	+	4594	protein_coding	3-hydroxy-3-methylglutaryl-Coenzyme A synthase 1 [Source:MGI Symbol;Acc:MGI:107592]	-	4158	4299	3833	4111	3551	5639	4902	6130	7748	4183	90.3049	97.2612	83.8171	88.6149	76.9514	122.416	98.9015	116.123	126.722	95.4349
174	ENSMUSG00000067825	365.429	347.197	418.777	399.049	454.909	276.773	306.034	318.036	284.744	341.486	0.380798	3.91662e-05	0.00288727	Pex26	6	121183667	121198837	+	5667	protein_coding	peroxisomal biogenesis factor 26 [Source:MGI Symbol;Acc:MGI:1921293]	-	351	322	403	390	444	265	315	350	363	311	6.22222	5.9462	7.19301	6.86176	7.85345	4.69561	5.18742	5.41173	4.84596	5.7915
175	ENSMUSG00000060131	1222.26	1200.09	1323.88	1211.47	1117.81	1331.64	1426.22	1580.18	1400.19	1539.43	-0.260386	3.99861e-05	0.00289396	Atp8b4	2	126320973	126500674	-	6660	protein_coding	ATPase, class I, type 8B, member 4 [Source:MGI Symbol;Acc:MGI:1859664]	-	1174	1113	1274	1184	1091	1275	1468	1739	1785	1402	16.5842	16.3782	18.1202	16.6001	15.3776	18.003	19.2644	21.4267	18.9888	20.8049
176	ENSMUSG00000030824	8873.37	8563.47	9088.4	8735.08	8647.38	7518.83	8184.24	7871.85	7648.09	8258.25	0.153502	4.00516e-05	0.00289396	Nucb1	7	45490458	45510406	-	8212	protein_coding	nucleobindin 1 [Source:MGI Symbol;Acc:MGI:97388]	-	8523	7942	8746	8537	8440	7199	8424	8663	9750	7521	283.58	275.269	292.994	281.916	280.197	239.421	260.378	251.409	244.299	262.876
177	ENSMUSG00000066640	559.075	591.96	567.375	589.365	599.374	485.658	507.143	496.136	496.537	496.308	0.227998	4.06813e-05	0.00289396	Fbxl18	5	142866946	142895421	-	12927	protein_coding	F-box and leucine-rich repeat protein 18 [Source:MGI Symbol;Acc:MGI:2444450]	-	537	549	546	576	585	465	522	546	633	452	6.80791	7.25032	6.96946	7.2476	7.40004	5.89251	6.1477	6.03756	6.04335	6.01964
178	ENSMUSG00000021273	1774.05	1949.48	1980.62	1837.67	2045.04	2384.43	2021.77	2450.69	2449.74	2232.29	-0.267811	4.06952e-05	0.00289396	Fdft1	14	63145150	63179578	-	4227	protein_coding	farnesyl diphosphate farnesyl transferase 1 [Source:MGI Symbol;Acc:MGI:102706]	-	1704	1808	1906	1796	1996	2283	2081	2697	3123	2033	40.0633	44.2813	45.1198	41.9098	46.8248	53.6526	45.4519	55.3079	55.2947	50.2119
179	ENSMUSG00000023143	397.703	374.153	443.717	412.351	445.688	310.195	341.01	278.054	309.846	372.231	0.3672	4.08052e-05	0.00289396	Nagpa	16	5195289	5204012	-	2370	protein_coding	N-acetylglucosamine-1-phosphodiester alpha-N-acetylglucosaminidase [Source:MGI Symbol;Acc:MGI:1351598]	-	382	347	427	403	435	297	351	306	395	339	13.0737	12.3711	14.7139	13.689	14.8546	10.1601	11.1595	9.13451	10.1804	12.1878
180	ENSMUSG00000024851	2672.52	2739.84	3023.92	2931.48	2978.43	2224.63	2634.81	2437.06	2346.2	2535.34	0.236627	4.08244e-05	0.00289396	Pitpnm1	19	4099998	4113965	+	6889	protein_coding	phosphatidylinositol transfer protein, membrane-associated 1 [Source:MGI Symbol;Acc:MGI:1197524]	-	2567	2541	2910	2865	2907	2130	2712	2682	2991	2309	67.4092	69.5093	76.9402	74.6707	76.1688	55.9088	66.1585	61.4301	59.1485	63.6956
181	ENSMUSG00000020075	2172.79	2110.14	2276.78	2066.87	2422.09	2714.47	2630.93	2474.32	2524.26	2502.4	-0.217187	4.0963e-05	0.00289396	Ddx21	10	62580251	62602281	-	5177	protein_coding	DEAD (Asp-Glu-Ala-Asp) box polypeptide 21 [Source:MGI Symbol;Acc:MGI:1860494]	-	2087	1957	2191	2020	2364	2599	2708	2723	3218	2279	52.0071	50.8014	54.973	49.9602	58.7796	64.7373	62.689	59.1858	60.3894	59.6591
182	ENSMUSG00000021670	2016.63	2247.08	1744.73	1849.95	1883.16	2674.78	2321.98	2584.27	2841.95	2125.78	-0.365934	4.10619e-05	0.00289396	Hmgcr	13	96648967	96670936	-	7275	protein_coding	3-hydroxy-3-methylglutaryl-Coenzyme A reductase [Source:MGI Symbol;Acc:MGI:96159]	-	1937	2084	1679	1808	1838	2561	2390	2844	3623	1936	66.5782	74.6182	58.1059	61.6784	63.0357	87.9872	76.3137	85.2631	93.7788	69.9037
183	ENSMUSG00000041958	2160.3	2110.14	2068.95	2061.75	2108.57	1867.43	1864.38	1854.6	1838.68	2001.7	0.157932	4.17096e-05	0.00291793	Pigs	11	78328415	78342782	+	2501	protein_coding	phosphatidylinositol glycan anchor biosynthesis, class S [Source:MGI Symbol;Acc:MGI:2687325]	-	2075	1957	1991	2015	2058	1788	1919	2041	2344	1823	39.6959	38.9999	38.3501	38.2591	39.2837	34.1903	34.104	34.0565	33.7691	36.6359
184	ENSMUSG00000025986	688.173	673.907	727.404	729.544	714.126	792.72	839.409	858.697	807.167	796.069	-0.212936	4.1857e-05	0.00291793	Slc39a10	1	46807544	46892852	-	6095	protein_coding	solute carrier family 39 (zinc transporter), member 10 [Source:MGI Symbol;Acc:MGI:1914515]	-	661	625	700	713	697	759	864	945	1029	725	14.163	13.9501	15.1014	15.1626	14.9013	16.2556	17.1976	17.6609	16.6036	16.3186
185	ENSMUSG00000039518	193.646	224.276	186.008	178.037	216.184	290.351	320.608	234.438	254.936	258.036	-0.44348	4.24435e-05	0.00294283	Cdsn	17	35552128	35557180	+	2678	protein_coding	corneodesmosin [Source:MGI Symbol;Acc:MGI:3505689]	-	186	208	179	174	211	278	330	258	325	235	3.3231	3.87114	3.21996	3.08541	3.76142	4.96459	5.47706	4.0205	4.37269	4.41053
186	ENSMUSG00000026786	770.42	714.881	746.109	707.033	656.75	849.119	838.437	898.679	906.789	789.481	-0.254364	4.27904e-05	0.00294621	Apbb1ip	2	22774094	22875653	+	7414	protein_coding	amyloid beta (A4) precursor protein-binding, family B, member 1 interacting protein [Source:MGI Symbol;Acc:MGI:1861354]	-	740	663	718	691	641	813	863	989	1156	719	13.5343	12.6317	13.2219	12.5434	11.6977	14.8629	14.6628	15.7772	15.9219	13.8142
187	ENSMUSG00000020472	1610.59	1575.33	1597.17	1556.29	1541.98	1309.71	1280.49	1416.62	1430	1446.1	0.194873	4.29517e-05	0.00294621	Zkscan17	11	59485520	59526751	-	4573	protein_coding	zinc finger with KRAB and SCAN domains 17 [Source:MGI Symbol;Acc:MGI:2679270]	zf-C2H2	1547	1461	1537	1521	1505	1254	1318	1559	1823	1317	44.8045	44.0785	44.8201	43.7213	43.4917	36.3025	35.4609	39.3828	39.7605	40.0691
188	ENSMUSG00000031636	247.784	264.172	208.869	195.432	186.472	340.483	302.148	296.228	281.607	279.997	-0.44436	4.46474e-05	0.00304104	Pdlim3	8	45885461	45919548	+	5147	protein_coding	PDZ and LIM domain 3 [Source:MGI Symbol;Acc:MGI:1859274]	-	238	245	201	191	182	326	311	326	359	255	6.17864	6.62563	5.25387	4.92132	4.7144	8.45944	7.50031	7.38182	7.01851	6.95422
189	ENSMUSG00000045594	1253.49	1237.83	1204.37	1194.08	1205.92	1053.83	988.054	1071.33	1100.54	1116.69	0.193254	4.48083e-05	0.00304104	Glb1	9	114401076	114474898	+	3008	protein_coding	galactosidase, beta 1 [Source:MGI Symbol;Acc:MGI:88151]	-	1204	1148	1159	1167	1177	1009	1017	1179	1403	1017	22.1476	21.9982	21.466	21.3061	21.6031	18.5524	17.379	18.9167	19.4354	19.6523
190	ENSMUSG00000017830	428.937	424.831	366.82	376.539	288.929	519.08	412.904	725.122	789.91	550.111	-0.669811	4.70665e-05	0.00317748	Dhx58	11	100694884	100704271	-	3272	protein_coding	DEXH (Asp-Glu-X-His) box polypeptide 58 [Source:MGI Symbol;Acc:MGI:1931560]	-	412	394	353	368	282	497	425	798	1007	501	20.0737	19.9973	17.317	17.7955	13.7094	24.2044	19.2363	33.9127	36.9482	25.6425
191	ENSMUSG00000039953	7983.22	7957.5	7665.8	7818.29	7420.97	6891.13	6998.96	7103.11	7270.78	7183.29	0.131865	4.76985e-05	0.0031921	Clstn1	4	149586468	149648899	+	4662	protein_coding	calsyntenin 1 [Source:MGI Symbol;Acc:MGI:1929895]	-	7668	7380	7377	7641	7243	6598	7204	7817	9269	6542	163.859	164.282	158.721	162.058	154.435	140.931	143.009	145.699	149.161	146.856
192	ENSMUSG00000031065	4393.48	4293.6	4283.37	4478.56	4070.62	3906.16	3908.5	3904.57	3893.07	3952.89	0.13748	4.77807e-05	0.0031921	Cdk16	X	20687954	20699880	+	4378	protein_coding	cyclin-dependent kinase 16 [Source:MGI Symbol;Acc:MGI:97516]	-	4220	3982	4122	4377	3973	3740	4023	4297	4963	3600	149.01	146.47	146.547	153.395	139.978	132.002	131.964	132.342	131.972	133.536
193	ENSMUSG00000025006	934.915	850.74	766.892	823.678	840.148	1095.6	1139.61	1019.53	1061.32	894.891	-0.306257	4.82686e-05	0.00320799	Sorbs1	19	40294753	40513779	-	13472	protein_coding	sorbin and SH3 domain containing 1 [Source:MGI Symbol;Acc:MGI:700014]	-	898	789	738	805	820	1049	1173	1122	1353	815	25.0089	22.8897	20.6939	22.2509	22.7861	29.2013	30.3472	27.2547	28.3759	23.8434
194	ENSMUSG00000038967	940.121	913.279	1002.78	953.625	909.819	723.788	886.043	743.296	764.024	818.029	0.262896	4.86429e-05	0.0032162	Pdk2	11	95026258	95041354	-	3163	protein_coding	pyruvate dehydrogenase kinase, isoenzyme 2 [Source:MGI Symbol;Acc:MGI:1343087]	-	903	847	965	932	888	693	912	818	974	745	46.1094	45.0537	49.6131	47.2335	45.2432	35.3706	43.2613	36.4321	37.4537	39.9623
195	ENSMUSG00000048310	1130.64	1133.24	1172.16	1149.06	1103.46	960.873	1049.26	1029.53	969.542	988.224	0.186868	5.03182e-05	0.0033099	Pskh1	8	105900441	105931778	+	3255	protein_coding	protein serine kinase H1 [Source:MGI Symbol;Acc:MGI:3528383]	-	1086	1051	1128	1123	1077	920	1080	1133	1236	900	15.9632	16.093	16.6942	16.3833	15.7959	13.5172	14.7474	14.5261	13.6818	13.8971
196	ENSMUSG00000067818	2962.99	3159.28	2248.72	2629.63	1760.21	4227.84	3708.36	3544.74	4157.42	3134.86	-0.557118	5.07856e-05	0.00332361	Myl9	2	156775420	156781658	+	1162	protein_coding	myosin, light polypeptide 9, regulatory [Source:MGI Symbol;Acc:MGI:2138915]	-	2846	2930	2164	2570	1718	4048	3817	3901	5300	2855	219.981	235.919	168.413	197.159	132.499	312.751	274.079	263	308.504	231.819
197	ENSMUSG00000068328	2178	2054.07	2380.69	2253.09	2214.1	1722.26	1922.67	1958.19	1800.24	2022.56	0.233688	5.19688e-05	0.00338377	Aup1	6	83054521	83057808	+	3276	protein_coding	ancient ubiquitous protein 1 [Source:MGI Symbol;Acc:MGI:107789]	-	2092	1905	2291	2202	2161	1649	1979	2155	2295	1842	113.355	107.528	124.989	118.421	116.835	89.3119	99.616	101.849	93.6478	104.849
198	ENSMUSG00000000568	1585.61	1688.54	1646.01	1644.29	1675.17	1913.39	1789.57	2034.52	1980.66	1768.92	-0.204469	5.28584e-05	0.00342432	Hnrnpd	5	99955935	99978938	-	7354	protein_coding	heterogeneous nuclear ribonucleoprotein D [Source:MGI Symbol;Acc:MGI:101947]	-	1523	1566	1584	1607	1635	1832	1842	2239	2525	1611	46.9818	50.323	49.1985	49.2015	50.3253	56.4889	52.7864	60.2439	58.6577	52.2057
199	ENSMUSG00000063200	602.802	611.369	584.002	533.089	527.654	697.677	670.361	731.483	663.619	655.522	-0.25865	5.46543e-05	0.00352287	Nol7	13	43398390	43407097	+	2753	protein_coding	nucleolar protein 7 [Source:MGI Symbol;Acc:MGI:1917328]	-	579	567	562	521	515	668	690	805	846	597	34.3704	35.0618	33.59	30.6956	30.5037	39.6361	38.0503	41.6804	37.8191	37.2283
200	ENSMUSG00000066553	1202.48	1114.91	1182.55	1111.2	1106.54	934.762	976.396	1038.61	1023.67	993.714	0.201758	5.51804e-05	0.003539	Gm6969	12	24638669	24639010	-	342	processed_pseudogene	predicted pseudogene 6969 [Source:MGI Symbol;Acc:MGI:3645320]	-	1155	1034	1138	1086	1080	895	1005	1143	1305	905	161.584	150.689	160.297	150.792	150.757	125.154	130.612	139.473	137.486	133.001
201	ENSMUSG00000030557	5328.39	5267.26	5118.85	5141.59	4885.15	5945.92	5620.35	6212.61	6076.9	5446.21	-0.187309	5.57493e-05	0.00355283	Mef2a	7	67231163	67372858	-	14681	protein_coding	myocyte enhancer factor 2A [Source:MGI Symbol;Acc:MGI:99532]	SRF	5118	4885	4926	5025	4768	5693	5785	6837	7747	4960	87.1436	86.6452	84.4494	84.9188	81.0047	96.8912	91.5042	101.538	99.3351	88.7175
202	ENSMUSG00000031461	1501.28	1581.79	1336.35	1458.06	1108.59	1820.44	1991.65	1936.39	1899.86	1536.14	-0.395278	5.59501e-05	0.00355283	Myom2	8	15057653	15133541	+	8853	protein_coding	myomesin 2 [Source:MGI Symbol;Acc:MGI:1328358]	-	1442	1467	1286	1425	1082	1743	2050	2131	2422	1399	32.2549	34.1827	28.9627	31.6357	24.1489	38.9705	42.5978	41.5761	40.798	32.8731
203	ENSMUSG00000034422	697.543	594.117	725.326	768.425	571.711	953.562	708.251	1344.84	1250.36	898.185	-0.619538	5.8097e-05	0.00367099	Parp14	16	35832874	35871544	-	9306	protein_coding	poly (ADP-ribose) polymerase family, member 14 [Source:MGI Symbol;Acc:MGI:1919489]	-	670	551	698	751	558	913	729	1480	1594	818	8.00013	6.8536	8.3916	8.90009	6.64806	10.8968	8.08634	15.4139	14.3332	10.2605
204	ENSMUSG00000003344	2093.67	2111.22	2158.31	2095.52	1995.86	1818.35	1924.62	1798.27	1782.99	1954.49	0.173096	5.90192e-05	0.00370289	Btbd2	10	80642617	80657071	-	3586	protein_coding	BTB (POZ) domain containing 2 [Source:MGI Symbol;Acc:MGI:1933831]	-	2011	1958	2077	2048	1948	1741	1981	1979	2273	1780	54.4524	55.2284	56.625	55.0386	52.6299	47.1207	49.8301	46.7391	46.3488	50.6311
205	ENSMUSG00000040483	507.02	536.969	503.987	525.926	390.362	674.7	526.574	960.469	1011.12	678.58	-0.645547	5.91793e-05	0.00370289	Xaf1	11	72301629	72313733	+	4689	protein_coding	XIAP associated factor 1 [Source:MGI Symbol;Acc:MGI:3772572]	-	487	498	485	514	381	646	542	1057	1289	618	16.848	17.9471	16.8938	17.6488	13.1517	22.3388	17.4189	31.8951	33.582	22.4595
206	ENSMUSG00000013275	1504.4	1414.67	1458.97	1389.51	1470.26	1150.96	1289.23	1314.85	1228.4	1308.85	0.202039	6.01134e-05	0.00374308	Slc41a1	1	131827493	131848865	+	4912	protein_coding	solute carrier family 41, member 1 [Source:MGI Symbol;Acc:MGI:2444823]	-	1445	1312	1404	1358	1435	1102	1327	1447	1566	1192	36.8926	34.894	36.0916	34.4115	36.5563	28.123	31.4735	32.2233	30.1091	31.9698
207	ENSMUSG00000064215	3268.04	3144.18	3030.16	3405.22	2741.75	3629.38	3501.42	4100.85	3856.99	3635.56	-0.264617	6.08606e-05	0.0037713	Ifi27	12	103434211	103440239	+	1467	protein_coding	interferon, alpha-inducible protein 27 [Source:MGI Symbol;Acc:MGI:1277180]	-	3139	2916	2916	3328	2676	3475	3604	4513	4917	3311	206.301	199.638	192.959	217.083	175.483	228.283	220.038	258.705	243.357	228.592
208	ENSMUSG00000028464	5668.83	5761.1	5251.86	5339.07	4688.44	7092.7	6514.16	6307.11	6869.16	5741.58	-0.284362	6.18193e-05	0.00381229	Tpm2	4	43514711	43523765	-	2909	protein_coding	tropomyosin 2, beta [Source:MGI Symbol;Acc:MGI:98810]	-	5445	5343	5054	5218	4576	6791	6705	6941	8757	5229	202.581	207.076	189.323	192.68	169.873	252.547	231.74	225.243	245.352	204.367
209	ENSMUSG00000047495	17.6988	24.7998	25.9787	17.3944	15.3686	40.7326	50.52	36.347	35.2989	34.0388	-0.96079	6.53842e-05	0.00401284	Dlgap2	8	14095865	14847680	+	6149	protein_coding	DLG associated protein 2 [Source:MGI Symbol;Acc:MGI:2443181]	-	17	23	25	17	15	39	52	40	45	31	0.329035	0.463731	0.487192	0.326569	0.289683	0.754511	0.934973	0.675278	0.655903	0.6303
210	ENSMUSG00000026860	1076.51	1148.34	1112.93	1078.46	1091.17	939.984	979.31	974.099	944.441	1017.87	0.182503	6.59696e-05	0.00402949	Sh3glb2	2	30344809	30359337	-	3990	protein_coding	SH3-domain GRB2-like endophilin B2 [Source:MGI Symbol;Acc:MGI:2385131]	-	1034	1065	1071	1054	1065	900	1008	1072	1204	927	39.4831	42.3628	41.1763	39.9451	40.5769	34.3511	35.7564	35.7038	34.6219	37.1845
211	ENSMUSG00000028649	9145.09	8932.24	8543.88	9327.52	8743.69	10484	10099.1	10067.2	10338.6	9296.99	-0.170274	6.67096e-05	0.00405537	Macf1	4	123349633	123684360	-	31402	protein_coding	microtubule-actin crosslinking factor 1 [Source:MGI Symbol;Acc:MGI:108559]	-	8784	8284	8222	9116	8534	10038	10395	11079	13180	8467	36.6381	35.9936	34.5291	37.7378	35.5166	41.85	40.2779	40.306	41.399	37.099
212	ENSMUSG00000060913	162.413	136.938	160.029	177.014	110.654	208.885	211.795	219.899	204.733	192.155	-0.474405	6.73738e-05	0.00406412	Trim55	3	19644474	19692421	+	2659	protein_coding	tripartite motif-containing 55 [Source:MGI Symbol;Acc:MGI:3036269]	-	156	127	154	173	108	200	218	242	261	175	4.81542	4.08374	4.78627	5.30015	3.32638	6.17089	6.25128	6.5156	6.06715	5.67466
213	ENSMUSG00000026826	482.033	472.274	442.677	356.075	550.195	166.064	389.587	218.991	228.266	338.192	0.781264	6.75002e-05	0.00406412	Nr4a2	2	57106830	57124003	-	4059	protein_coding	nuclear receptor subfamily 4, group A, member 2 [Source:MGI Symbol;Acc:MGI:1352456]	NGFIB-like	463	438	426	348	537	159	401	241	291	308	9.6357	9.49558	8.92646	7.1881	11.151	3.30756	7.75264	4.37471	4.56068	6.73357
214	ENSMUSG00000024165	562.198	540.204	481.126	508.532	471.303	641.278	634.414	565.195	647.93	614.895	-0.276435	6.7804e-05	0.00406412	Jpt2	17	24937419	24960689	-	4840	protein_coding	Jupiter microtubule associated homolog 2 [Source:MGI Symbol;Acc:MGI:1196260]	-	540	501	463	497	460	614	653	622	826	560	19.1382	18.4965	16.5217	17.4822	16.2669	21.7512	21.4993	19.2277	22.0456	20.8491
215	ENSMUSG00000030034	608.007	589.804	666.094	659.966	610.644	542.057	509.086	517.036	473.789	567.68	0.26785	6.87858e-05	0.00410379	Ino80b	6	83121765	83125431	-	1594	protein_coding	INO80 complex subunit B [Source:MGI Symbol;Acc:MGI:1917270]	-	584	547	641	645	596	519	524	569	604	517	26.9448	26.2903	29.7775	29.5362	27.4377	23.9352	22.4593	22.8984	20.9862	25.058
216	ENSMUSG00000052296	2432.03	2437.93	2499.15	2588.7	2455.9	2249.7	2180.13	2172.64	2153.23	2364.05	0.159959	7.21901e-05	0.00427464	Ppp6r1	7	4631495	4659019	-	4887	protein_coding	protein phosphatase 6, regulatory subunit 1 [Source:MGI Symbol;Acc:MGI:2442163]	-	2336	2261	2405	2530	2397	2154	2244	2391	2745	2153	70.5156	71.0981	73.0961	75.7993	72.197	64.9929	62.9271	62.9537	62.4006	68.2729
217	ENSMUSG00000015094	3954.13	3848.28	4064.11	3729.57	4051.15	3194.9	3600.52	3361.19	3298.48	3682.78	0.19751	7.23159e-05	0.00427464	Npdc1	2	25399351	25409494	+	3906	protein_coding	neural proliferation, differentiation and control 1 [Source:MGI Symbol;Acc:MGI:1099802]	-	3798	3569	3911	3645	3954	3059	3706	3699	4205	3354	192.294	188.235	199.372	183.164	199.749	154.809	174.308	163.352	160.328	178.388
218	ENSMUSG00000038914	1373.22	1254.01	1299.98	1334.26	1425.18	1624.08	1628.3	1459.33	1534.32	1488.92	-0.209671	7.29668e-05	0.00429333	Dido1	2	180657964	180709999	-	13307	protein_coding	death inducer-obliterator 1 [Source:MGI Symbol;Acc:MGI:1344352]	-	1319	1163	1251	1304	1391	1555	1676	1606	1956	1356	13.5396	12.4362	12.9296	13.2853	14.2472	15.9551	15.9823	14.3793	15.1205	14.6223
219	ENSMUSG00000029304	22846.1	21863.7	23362.1	20513.2	23066.2	24666.2	24681	28733.2	25157.9	27568.1	-0.228424	7.54889e-05	0.00442144	Spp1	5	104435118	104441050	+	1648	protein_coding	secreted phosphoprotein 1 [Source:MGI Symbol;Acc:MGI:98389]	-	21944	20277	22482	20048	22513	23617	25404	31621	32072	25107	987.698	950.729	1018.85	895.595	1011.07	1062.53	1062.22	1241.4	1087.1	1187.12
220	ENSMUSG00000016179	129.097	132.625	125.737	158.596	85.0394	207.841	175.848	161.744	218.853	185.566	-0.591033	7.6626e-05	0.00446765	Camk1g	1	193346346	193370298	-	2759	protein_coding	calcium/calmodulin-dependent protein kinase I gamma [Source:MGI Symbol;Acc:MGI:2388073]	-	124	123	121	155	83	199	181	178	279	169	3.97378	4.10612	3.90422	4.92999	2.65398	6.37445	5.38844	4.97544	6.73318	5.68932
221	ENSMUSG00000027221	1369.06	1475.05	1251.14	1232.96	1031.74	1651.24	1699.22	1487.5	1617.47	1576.77	-0.336963	7.80487e-05	0.00453	Chst1	2	92599707	92615250	+	2680	protein_coding	carbohydrate (keratan sulfate Gal-6) sulfotransferase 1 [Source:MGI Symbol;Acc:MGI:1924219]	-	1315	1368	1204	1205	1007	1581	1749	1637	2062	1436	23.4765	25.4412	21.6421	21.3514	17.938	28.2128	29.0068	25.4909	27.7223	26.9311
222	ENSMUSG00000038175	469.54	492.761	418.777	371.423	502.04	239.174	368.213	319.853	276.116	377.721	0.513102	7.98101e-05	0.00461137	Mylip	13	45389742	45412022	+	3233	protein_coding	myosin regulatory light chain interacting protein [Source:MGI Symbol;Acc:MGI:2388271]	-	451	457	403	363	490	229	379	352	352	344	8.60037	9.07825	7.73772	6.87037	9.32343	4.365	6.71402	5.85481	5.05496	6.89115
223	ENSMUSG00000021876	1352.4	1315.47	1462.08	1221.7	1379.07	1142.6	1208.59	1114.94	1120.15	1191.36	0.220999	8.11027e-05	0.00465644	Rnase4	14	51091077	51106151	+	1637	protein_coding	ribonuclease, RNase A family 4 [Source:MGI Symbol;Acc:MGI:1926217]	-	1299	1220	1407	1194	1346	1094	1244	1227	1428	1085	41.7403	40.8368	45.5206	38.0788	43.1549	35.1376	37.1338	34.3891	34.5549	36.6243
224	ENSMUSG00000026640	521.595	550.987	625.568	616.991	511.261	992.205	614.984	812.355	932.675	661.012	-0.506437	8.1525e-05	0.00465644	Plxna2	1	194618218	194816869	+	17174	protein_coding	plexin A2 [Source:MGI Symbol;Acc:MGI:107684]	-	501	511	602	603	499	950	633	894	1189	602	5.59408	5.9437	6.7679	6.68252	5.55943	10.6028	6.56594	8.70678	9.99785	7.06122
225	ENSMUSG00000022421	1185.82	1142.95	1116.05	1059.01	938.507	907.607	847.181	837.798	986.015	865.245	0.291293	8.16793e-05	0.00465644	Nptxr	15	79786351	79804766	-	5170	protein_coding	neuronal pentraxin receptor [Source:MGI Symbol;Acc:MGI:1920590]	-	1139	1060	1074	1035	916	869	872	922	1257	788	14.9263	14.4704	14.171	13.4618	11.9774	11.383	10.6157	10.5388	12.4051	10.848
226	ENSMUSG00000034858	511.184	518.639	563.219	439.977	581.956	405.238	416.79	421.625	424.371	438.112	0.312216	8.21973e-05	0.00466524	Fam214a	9	74952884	75032468	+	6637	protein_coding	family with sequence similarity 214, member A [Source:MGI Symbol;Acc:MGI:2387648]	-	491	481	542	430	568	388	429	464	541	399	8.49626	8.67035	9.44306	7.38494	9.80694	6.71098	6.89614	7.00316	7.04982	7.2529
227	ENSMUSG00000057329	152.002	168.207	160.029	154.504	159.833	199.486	195.279	189.004	241.601	217.409	-0.395473	8.40578e-05	0.00474982	Bcl2	1	106538178	106714274	-	9157	protein_coding	B cell leukemia/lymphoma 2 [Source:MGI Symbol;Acc:MGI:88138]	-	146	156	154	151	156	191	201	208	308	198	1.39263	1.55008	1.47901	1.42953	1.48473	1.82106	1.78108	1.73052	2.21243	1.984
228	ENSMUSG00000033149	10211.2	10010.5	9251.54	9419.61	8637.13	11690.3	11710.9	10920.4	11074.4	10190.8	-0.225967	8.51507e-05	0.00479048	Phldb2	16	45746243	45953598	-	7577	protein_coding	pleckstrin homology like domain, family B, member 2 [Source:MGI Symbol;Acc:MGI:2444981]	-	9808	9284	8903	9206	8430	11193	12054	12018	14118	9281	248.422	244.957	227.046	231.426	213.047	283.377	283.624	265.504	269.288	246.943
229	ENSMUSG00000047747	1828.19	1857.83	1726.03	1666.8	1864.72	1446.53	1644.81	1460.24	1412.74	1632.76	0.236271	8.59518e-05	0.00480218	Rnf150	8	82863356	83091268	+	17242	protein_coding	ring finger protein 150 [Source:MGI Symbol;Acc:MGI:2443860]	-	1756	1723	1661	1629	1820	1385	1693	1607	1801	1487	13.2917	13.5858	12.6588	12.238	13.7457	10.4788	11.9046	10.6096	10.2661	11.8239
230	ENSMUSG00000029605	53.0965	54.9908	43.6443	64.4618	26.6388	81.4653	51.4915	132.666	148.255	110.901	-1.11529	8.61076e-05	0.00480218	Oas1b	5	120812635	120824163	+	1992	polymorphic_pseudogene	2'-5' oligoadenylate synthetase 1B [Source:MGI Symbol;Acc:MGI:97430]	-	51	51	42	63	26	78	53	146	189	101	1.73181	1.80404	1.43597	2.12326	0.880932	2.64748	1.67189	4.32427	4.83311	3.60283
231	ENSMUSG00000021094	1481.5	1525.73	1542.1	1287.19	1769.43	1037.12	1341.69	1202.18	1035.43	1253.95	0.374143	8.72585e-05	0.0048453	Dhrs7	12	72650353	72664909	-	3541	protein_coding	dehydrogenase/reductase (SDR family) member 7 [Source:MGI Symbol;Acc:MGI:1913625]	-	1423	1415	1484	1258	1727	993	1381	1323	1320	1142	45.0889	46.7053	47.3441	39.5619	54.6004	31.4501	40.65	36.564	31.4972	38.0122
232	ENSMUSG00000031834	3609.52	3553.92	3626.63	3613.95	3361.62	3067.48	3208.02	3076.77	3354.96	3217.22	0.157379	8.80157e-05	0.00486628	Pik3r2	8	70768176	70776713	-	4176	protein_coding	phosphoinositide-3-kinase regulatory subunit 2 [Source:MGI Symbol;Acc:MGI:1098772]	-	3467	3296	3490	3532	3281	2937	3302	3386	4277	2930	156.049	154.54	158.161	157.783	147.351	132.136	138.066	132.93	144.971	138.538
233	ENSMUSG00000006740	5878.1	5596.13	5353.7	5674.68	5198.67	6650.91	6339.29	6478.85	6408.71	5801.97	-0.19379	8.85692e-05	0.00487587	Kif5b	18	6201002	6242174	-	7395	protein_coding	kinesin family member 5B [Source:MGI Symbol;Acc:MGI:1098268]	-	5646	5190	5152	5546	5074	6368	6525	7130	8170	5284	126.409	121.046	116.139	123.239	113.351	142.511	135.713	139.237	137.75	124.277
234	ENSMUSG00000030730	715.241	653.42	509.183	636.432	360.649	861.652	931.705	858.697	977.386	720.305	-0.598112	8.9102e-05	0.00488424	Atp2a1	7	126445858	126463108	-	3477	protein_coding	ATPase, Ca++ transporting, cardiac muscle, fast twitch 1 [Source:MGI Symbol;Acc:MGI:105058]	-	687	606	490	622	352	825	959	945	1246	656	15.8104	14.528	11.354	14.2072	8.08292	18.9779	20.5026	18.9692	21.5943	15.8593
235	ENSMUSG00000040093	887.024	850.74	941.469	775.588	946.704	574.435	816.092	676.054	549.094	699.443	0.409888	9.77855e-05	0.00533266	Bmf	2	118528757	118549687	-	5253	protein_coding	BCL2 modifying factor [Source:MGI Symbol;Acc:MGI:2176433]	-	852	789	906	758	924	550	840	744	700	637	29.4967	28.4548	31.5812	26.0456	31.9186	19.0329	27.0156	22.4665	18.2501	23.1668
236	ENSMUSG00000038305	193.646	219.963	181.851	205.664	111.678	349.883	263.287	248.977	323.181	243.762	-0.647856	9.81139e-05	0.00533266	Spats2l	1	57774162	57948394	+	8041	protein_coding	spermatogenesis associated, serine-rich 2-like [Source:MGI Symbol;Acc:MGI:1914448]	-	186	204	175	201	109	335	271	274	412	222	6.12897	7.00245	5.80604	6.5736	3.58377	11.0339	8.29558	7.87508	10.2237	7.68458
237	ENSMUSG00000042594	1278.48	1289.59	1285.43	1286.17	1240.76	1132.16	1176.53	1154.93	1087.99	1146.34	0.164133	9.92644e-05	0.00537242	Sh2b3	5	121815488	121837646	-	4807	protein_coding	SH2B adaptor protein 3 [Source:MGI Symbol;Acc:MGI:893598]	-	1228	1196	1237	1257	1211	1084	1211	1271	1387	1044	25.986	26.3644	26.3559	26.4003	25.5696	22.9286	23.8061	23.4593	22.103	23.2078
238	ENSMUSG00000029823	3611.6	3760.94	3771.07	3677.39	3742.76	4128.62	4225.22	4123.56	3964.46	3913.37	-0.132912	0.00010023	0.00540189	Luc7l2	6	38551334	38609470	+	12084	protein_coding	LUC7-like 2 (S. cerevisiae) [Source:MGI Symbol;Acc:MGI:2183260]	-	3469	3488	3629	3594	3653	3953	4349	4538	5054	3564	62.6798	65.6516	66.0203	64.4516	65.8585	71.3934	72.9988	71.5183	68.769	67.6478
239	ENSMUSG00000027327	716.282	762.324	866.65	723.404	797.116	572.346	663.56	675.145	593.805	663.208	0.287634	0.000101375	0.00542372	1700037H04Rik	2	131146324	131160081	-	2286	protein_coding	RIKEN cDNA 1700037H04 gene [Source:MGI Symbol;Acc:MGI:1914576]	-	688	707	834	707	778	548	683	743	757	604	32.6565	34.9579	39.8579	33.3068	36.8468	25.9998	30.1165	30.7609	27.059	30.1169
240	ENSMUSG00000018379	2411.21	2478.9	2690.36	2696.14	2639.29	2975.57	2788.31	2950.47	2994.91	2871.34	-0.175042	0.000101481	0.00542372	Srsf1	11	88047373	88053755	+	5710	protein_coding	serine/arginine-rich splicing factor 1 [Source:MGI Symbol;Acc:MGI:98283]	-	2316	2299	2589	2635	2576	2849	2870	3247	3818	2615	63.5016	65.6644	71.4735	71.7066	70.4743	78.0812	73.1022	77.6529	78.8345	75.32
241	ENSMUSG00000031167	2384.14	2482.13	2276.78	2214.21	2489.71	2835.62	2725.16	2810.53	2807.44	2480.44	-0.205931	0.000104796	0.00556947	Rbm3	X	8138975	8145880	-	4698	protein_coding	RNA binding motif (RNP1, RRM) protein 3 [Source:MGI Symbol;Acc:MGI:1099460]	-	2290	2302	2191	2164	2430	2715	2805	3093	3579	2259	78.5421	82.2465	75.6618	73.6643	83.1596	93.0775	89.3723	92.5287	92.4407	81.3909
242	ENSMUSG00000039601	386.251	377.388	378.25	348.912	334.01	464.77	471.196	417.082	423.586	435.916	-0.276799	0.000105205	0.00556947	Rcan2	17	43801351	44039516	+	4372	protein_coding	regulator of calcineurin 2 [Source:MGI Symbol;Acc:MGI:1858219]	-	371	350	364	341	326	445	485	459	540	397	9.89448	9.72371	9.77434	9.02622	8.67512	11.8628	12.0161	10.6773	10.8454	11.1225
243	ENSMUSG00000070565	1701.17	1585.03	1536.9	1689.31	1476.41	1887.28	1811.92	1819.17	1903.79	1751.35	-0.200006	0.00010551	0.00556947	Rasal2	1	157135182	157412595	-	13740	protein_coding	RAS protein activator like 2 [Source:MGI Symbol;Acc:MGI:2443881]	-	1634	1470	1479	1651	1441	1807	1865	2002	2427	1595	26.5556	24.8866	24.2013	26.6307	23.3672	29.3542	28.1569	28.379	29.7035	27.2306
244	ENSMUSG00000005142	966.148	891.714	1005.9	928.045	993.834	760.343	807.348	895.953	772.653	825.716	0.236738	0.000107942	0.00567446	Man2b1	8	85083270	85098282	+	8026	protein_coding	mannosidase 2, alpha B1 [Source:MGI Symbol;Acc:MGI:107286]	-	928	827	968	907	970	728	831	986	985	752	20.265	18.8126	21.2834	19.658	21.1354	15.8905	16.8579	18.7804	16.1983	17.2508
245	ENSMUSG00000045827	939.08	1007.09	809.497	931.115	879.082	1182.29	1148.36	1064.06	1072.3	1015.67	-0.264104	0.000108825	0.00569755	Serpinb9	13	33003250	33017957	+	3494	protein_coding	serine (or cysteine) peptidase inhibitor, clade B, member 9 [Source:MGI Symbol;Acc:MGI:106603]	-	902	934	779	910	858	1132	1182	1171	1367	925	12.5675	13.556	10.9281	12.5839	11.928	15.7651	15.2989	14.2307	14.3431	13.5386
246	ENSMUSG00000027820	237.373	237.215	208.869	259.894	207.988	274.684	314.778	278.054	282.391	334.898	-0.364714	0.00010973	0.00572159	Mme	3	63241537	63386030	+	11542	protein_coding	membrane metallo endopeptidase [Source:MGI Symbol;Acc:MGI:97004]	-	228	220	201	254	203	263	324	306	360	305	4.07044	4.09142	3.61302	4.50062	3.61611	4.69321	5.37346	4.76494	4.83998	5.72004
247	ENSMUSG00000040997	5393.98	4982.6	5848.33	5393.3	5937.39	4333.33	4662.41	4937.74	4287.64	4988.33	0.24787	0.000110263	0.0057261	Abhd4	14	54254188	54270637	+	3279	protein_coding	abhydrolase domain containing 4 [Source:MGI Symbol;Acc:MGI:1915938]	-	5181	4621	5628	5271	5795	4149	4799	5434	5466	4543	220.541	204.907	241.211	222.69	246.132	176.533	189.77	201.755	175.218	203.147
248	ENSMUSG00000022528	149.92	153.112	143.403	120.738	117.826	72.0654	77.723	101.772	117.663	69.1756	0.632109	0.000112088	0.0057974	Hes1	16	30064384	30067796	+	2037	protein_coding	hes family bHLH transcription factor 1 [Source:MGI Symbol;Acc:MGI:104853]	bHLH	144	142	138	118	115	69	80	112	150	63	9.60915	9.87088	9.27189	7.81514	7.657	4.60235	4.95924	6.51883	7.53785	4.41627
249	ENSMUSG00000030516	9768.72	9161.9	9332.6	9628.34	8984.46	10177.9	10684	10197.1	9984.09	10591.6	-0.139314	0.000114375	0.00588073	Tjp1	7	65296165	65527781	-	7811	protein_coding	tight junction protein 1 [Source:MGI Symbol;Acc:MGI:98759]	-	9383	8497	8981	9410	8769	9745	10997	11222	12728	9646	148.408	140	143.024	147.72	138.39	154.066	161.582	154.816	151.604	160.271
250	ENSMUSG00000072825	4348.71	4057.46	4542.12	4178.76	4329.84	3559.41	3883.24	3734.65	3573.81	4048.42	0.191189	0.000114616	0.00588073	Cep170b	12	112720455	112746592	+	8002	protein_coding	centrosomal protein 170B [Source:MGI Symbol;Acc:MGI:2145043]	-	4177	3763	4371	4084	4226	3408	3997	4110	4556	3687	73.6641	69.1307	77.6139	71.4842	74.3635	60.0757	65.483	63.2212	60.5075	68.3057
251	ENSMUSG00000025574	275.894	321.319	292.001	296.729	264.339	433.437	355.583	397.091	424.371	303.055	-0.402636	0.000117259	0.00599238	Tk1	11	117815526	117826092	-	5198	protein_coding	thymidine kinase 1 [Source:MGI Symbol;Acc:MGI:98763]	-	265	298	281	290	258	415	366	437	541	276	11.5579	13.5393	12.3398	12.5535	11.2278	18.0922	14.8292	16.6244	17.7691	12.6455
252	ENSMUSG00000015143	12548.5	12713.7	11507.5	11906	11109.4	14048.6	15224	12894.1	13716.4	13478.3	-0.214347	0.000118795	0.00601163	Actn1	12	80167547	80260371	-	5533	protein_coding	actinin, alpha 1 [Source:MGI Symbol;Acc:MGI:2137706]	-	12053	11791	11074	11636	10843	13451	15670	14190	17486	12275	375.934	383.1	347.766	360.207	337.446	419.352	454.033	386.036	410.715	402.189
253	ENSMUSG00000038274	7487.65	7590.89	7806.09	8013.72	7908.66	6742.82	6709.44	7064.03	7133.51	7378.74	0.147822	0.000119166	0.00601163	Fau	19	6057888	6059524	+	815	protein_coding	Finkel-Biskis-Reilly murine sarcoma virus (FBR-MuSV) ubiquitously expressed (fox derived) [Source:MGI Symbol;Acc:MGI:102547]	-	7192	7040	7512	7832	7719	6456	6906	7774	9094	6720	572.554	583.828	602.129	618.831	613.15	513.734	510.736	539.81	545.2	561.99
254	ENSMUSG00000048285	6419.47	6617.23	5979.26	6197.54	5802.15	7348.59	7011.59	6981.35	7035.46	6656.23	-0.175848	0.000119492	0.00601163	Frmd6	12	70825514	70902234	+	6392	protein_coding	FERM domain containing 6 [Source:MGI Symbol;Acc:MGI:2442579]	-	6166	6137	5754	6057	5663	7036	7217	7683	8969	6062	114.214	118.418	107.313	111.354	104.665	130.272	124.187	124.13	125.111	117.957
255	ENSMUSG00000035105	1251.41	1236.75	1204.37	1231.94	1282.76	1360.89	1496.17	1390.27	1397.05	1349.47	-0.172578	0.000119511	0.00601163	Egln3	12	54178981	54203860	-	2662	protein_coding	egl-9 family hypoxia-inducible factor 3 [Source:MGI Symbol;Acc:MGI:1932288]	-	1202	1147	1159	1204	1252	1303	1540	1530	1781	1229	21.6042	21.4754	20.9741	21.4779	22.4531	23.4092	25.7132	23.9858	24.1064	23.2048
256	ENSMUSG00000025477	1333.66	1344.58	1305.17	1206.36	1396.49	1099.78	1196.93	1057.7	1014.25	1199.04	0.243853	0.000123711	0.00617454	Inpp5a	7	139389109	139579652	+	5649	protein_coding	inositol polyphosphate-5-phosphatase A [Source:MGI Symbol;Acc:MGI:2686961]	-	1281	1247	1256	1179	1363	1053	1232	1164	1293	1092	37.2584	37.7822	36.7817	34.0347	39.5558	30.6134	33.2881	29.5296	28.321	33.365
257	ENSMUSG00000057367	871.408	857.21	857.298	916.79	817.608	1076.8	1005.54	974.099	958.56	969.557	-0.205292	0.000123755	0.00617454	Birc2	9	7818227	7837064	-	4580	protein_coding	baculoviral IAP repeat-containing 2 [Source:MGI Symbol;Acc:MGI:1197009]	-	837	795	825	896	798	1031	1035	1072	1222	883	22.5997	22.3609	22.4284	24.0114	21.4991	27.8256	25.961	25.2465	24.8475	25.0456
258	ENSMUSG00000057147	262.359	290.05	256.67	299.798	286.88	370.771	415.818	325.305	334.163	331.604	-0.34786	0.000124194	0.00617454	Dph6	2	114516416	114654964	-	7407	protein_coding	diphthamine biosynthesis 6 [Source:MGI Symbol;Acc:MGI:1913882]	-	252	269	247	293	280	355	428	358	426	302	5.16806	5.74677	5.10024	5.96385	5.72959	7.27718	8.15404	6.40382	6.57916	6.50618
259	ENSMUSG00000045128	13393.9	13374.6	13722	13552.3	13477.2	12511.2	12413.3	11985.4	12069.9	13101.6	0.121447	0.000126607	0.0062702	Rpl18a	8	70894722	70897412	-	1739	protein_coding	ribosomal protein L18A [Source:MGI Symbol;Acc:MGI:1924058]	-	12865	12404	13205	13245	13154	11979	12777	13190	15387	11932	903.866	907.823	934.114	923.589	922.127	841.245	833.923	808.293	814.109	880.643
260	ENSMUSG00000055301	4228.98	3640.18	5838.98	4682.18	5905.63	3208.48	3259.51	4208.07	3061.59	3462.08	0.498377	0.000128528	0.00634087	Adh7	3	138217760	138233382	+	3787	protein_coding	alcohol dehydrogenase 7 (class IV), mu or sigma polypeptide [Source:MGI Symbol;Acc:MGI:87926]	-	4062	3376	5619	4576	5764	3072	3355	4631	3903	3153	132.39	114.621	184.392	148.025	187.447	100.079	101.581	131.65	95.7962	107.952
261	ENSMUSG00000039456	1433.61	1435.15	1405.97	1432.48	1419.03	1662.73	1511.71	1602.9	1643.36	1542.73	-0.160919	0.000129155	0.00634739	Morc3	16	93832121	93876073	+	5430	protein_coding	microrchidia 3 [Source:MGI Symbol;Acc:MGI:2136841]	-	1377	1331	1353	1400	1385	1592	1556	1764	2095	1405	40.2464	40.5243	39.816	40.6119	40.3907	46.5097	42.2479	44.9698	46.1117	43.1381
262	ENSMUSG00000030352	2266.49	2315.01	2029.46	2073.01	1869.84	2530.65	2429.82	2517.03	2572.11	2365.15	-0.234784	0.000131411	0.00643361	Tspan9	6	127961396	128143594	-	4975	protein_coding	tetraspanin 9 [Source:MGI Symbol;Acc:MGI:1924558]	-	2177	2147	1953	2026	1825	2423	2501	2770	3279	2154	95.7351	98.3535	86.4733	88.4269	80.0782	106.506	102.171	106.248	108.59	99.5063
263	ENSMUSG00000045932	955.737	988.757	923.803	962.834	841.173	1189.6	942.392	1781.91	1547.66	1259.44	-0.525209	0.000132283	0.00645168	Ifit2	19	34550694	34576419	+	3927	protein_coding	interferon-induced protein with tetratricopeptide repeats 2 [Source:MGI Symbol;Acc:MGI:99449]	-	918	917	889	941	821	1139	970	1961	1973	1147	19.4432	20.232	18.9581	19.781	17.3503	24.1133	19.0853	36.227	31.4693	25.52
264	ENSMUSG00000043323	957.82	980.131	1071.36	965.903	955.925	766.609	860.783	806.903	813.443	930.028	0.240258	0.000133206	0.00646209	Fbrsl1	5	110361754	110448503	-	8078	protein_coding	fibrosin-like 1 [Source:MGI Symbol;Acc:MGI:1920907]	-	920	909	1031	944	933	734	886	888	1037	847	18.7231	19.2707	21.1259	19.0675	18.9456	14.9311	16.7504	15.7627	15.8928	18.1078
265	ENSMUSG00000026564	1559.58	1465.34	1410.13	1390.53	1368.83	1569.77	1821.63	1655.6	1603.35	1705.23	-0.215675	0.000133504	0.00646209	Dusp27	1	166098148	166127922	-	4049	protein_coding	dual specificity phosphatase 27 (putative) [Source:MGI Symbol;Acc:MGI:2685055]	-	1498	1359	1357	1359	1336	1503	1875	1822	2044	1553	17.7804	16.8032	16.2172	16.0096	15.8225	17.8318	20.6744	18.8628	18.2702	19.3639
266	ENSMUSG00000031538	2054.11	2274.03	1697.97	2128.26	1450.79	2920.22	2303.52	2586.09	2730.56	2421.15	-0.432508	0.000134821	0.0064843	Plat	8	22757727	22782844	+	6241	protein_coding	plasminogen activator, tissue [Source:MGI Symbol;Acc:MGI:97610]	-	1973	2109	1634	2080	1416	2796	2371	2846	3481	2205	39.4481	43.9259	32.8941	41.2757	28.2488	55.8784	44.0385	49.6322	52.4128	46.3127
267	ENSMUSG00000028952	265.483	225.355	231.73	231.244	241.799	160.842	184.592	187.187	188.261	211.919	0.358909	0.000134974	0.0064843	Zbtb48	4	152019774	152027671	-	3199	protein_coding	zinc finger and BTB domain containing 48 [Source:MGI Symbol;Acc:MGI:2140248]	ZBTB	255	209	223	226	236	154	190	206	240	193	9.71386	8.2936	8.5531	8.54462	8.97021	5.86382	6.7237	6.84461	6.88489	7.72327
268	ENSMUSG00000002820	434.142	400.031	410.464	387.794	407.779	300.795	339.067	347.114	331.025	367.839	0.275899	0.000136112	0.0065146	Atg4d	9	21265293	21277772	+	7264	protein_coding	autophagy related 4D, cysteine peptidase [Source:MGI Symbol;Acc:MGI:2444308]	-	417	371	395	379	398	288	349	382	422	335	9.5737	8.87284	9.13078	8.63605	9.11729	6.60913	7.44341	7.64956	7.29609	8.07943
269	ENSMUSG00000039070	21.8633	28.0345	15.5872	20.4641	13.3194	30.2884	43.7192	40.8903	32.1612	47.2151	-0.967076	0.00013688	0.00652697	Cpa4	6	30568369	30592418	+	2739	protein_coding	carboxypeptidase A4 [Source:MGI Symbol;Acc:MGI:1919041]	-	21	26	15	20	13	29	45	45	41	43	0.366833	0.473116	0.26382	0.346746	0.226585	0.506355	0.730238	0.685633	0.539346	0.78906
270	ENSMUSG00000015961	1545	1551.6	1379.99	1394.63	1383.17	1771.35	1725.45	1810.08	1707.68	1518.57	-0.234957	0.000138318	0.00654799	Adss	1	177762962	177796511	-	4531	protein_coding	adenylosuccinate synthetase, non muscle [Source:MGI Symbol;Acc:MGI:87948]	-	1484	1439	1328	1363	1350	1696	1776	1992	2177	1383	32.4066	32.7344	29.1987	29.5411	29.4152	37.0197	36.0284	37.9418	35.8007	31.7259
271	ENSMUSG00000050947	756.886	700.863	758.579	714.196	772.526	608.901	643.158	587.004	577.333	700.541	0.251508	0.000138341	0.00654799	Amigo1	3	108186335	108192286	+	5540	protein_coding	adhesion molecule with Ig like domain 1 [Source:MGI Symbol;Acc:MGI:2653612]	-	727	650	730	698	754	583	662	646	736	638	13.1557	12.2529	13.3006	12.5363	13.6141	10.5452	11.1286	10.1963	10.0298	12.1281
272	ENSMUSG00000028270	294.634	298.676	252.513	280.358	199.791	424.037	244.828	573.374	580.47	406.27	-0.750776	0.000141178	0.00663508	Gbp2	3	142620602	142638008	+	2516	protein_coding	guanylate binding protein 2 [Source:MGI Symbol;Acc:MGI:102772]	-	283	277	243	274	195	406	252	631	740	370	8.04055	8.19831	6.95141	7.72649	5.52806	11.5301	6.65124	15.6372	15.8331	11.0432
273	ENSMUSG00000034854	1074.42	1090.11	1102.54	1127.57	1114.73	944.162	927.819	953.199	1019.75	1015.67	0.180287	0.000141216	0.00663508	Mfsd12	10	81357491	81366225	+	3971	protein_coding	major facilitator superfamily domain containing 12 [Source:MGI Symbol;Acc:MGI:3604804]	-	1032	1011	1061	1102	1088	904	955	1049	1300	925	21.4215	21.8608	22.1745	22.7031	22.534	18.7563	18.4152	18.9922	20.3211	20.1699
274	ENSMUSG00000022540	399.786	439.927	370.976	434.861	390.362	300.795	370.156	335.301	327.103	310.741	0.306741	0.000142884	0.00668064	Rogdi	16	5008730	5013553	-	2343	protein_coding	rogdi homolog [Source:MGI Symbol;Acc:MGI:1913299]	-	384	408	357	425	381	288	381	369	417	283	25.3067	28.0098	23.6886	27.7988	25.0535	18.9717	23.3256	21.211	20.6955	19.5922
275	ENSMUSG00000071172	2777.68	2793.75	2404.59	2526.29	2961.01	3243.99	3226.48	2951.37	3279.66	3131.57	-0.233974	0.000143227	0.00668064	Srsf3	17	29032628	29043373	+	7899	protein_coding	serine/arginine-rich splicing factor 3 [Source:MGI Symbol;Acc:MGI:98285]	-	2668	2591	2314	2469	2890	3106	3321	3248	4181	2852	75.0452	75.9188	65.5341	68.9272	81.1099	87.3266	86.7778	79.6861	88.5628	84.2712
276	ENSMUSG00000039501	2349.78	2238.45	2284.05	2376.9	2003.04	2596.44	2442.45	3036.79	2848.23	2594.64	-0.265216	0.00014834	0.0068583	Znfx1	2	167035793	167063015	-	8189	protein_coding	zinc finger, NFX1-type containing 1 [Source:MGI Symbol;Acc:MGI:2138982]	-	2257	2076	2198	2323	1955	2486	2514	3342	3631	2363	27.3871	26.2414	26.854	27.9767	23.6701	30.1525	28.3389	35.3713	33.1799	30.1211
277	ENSMUSG00000002847	1230.59	1245.38	1171.12	1161.34	1113.71	1321.2	1390.27	1350.29	1311.55	1315.44	-0.175885	0.000149333	0.0068583	Pla1a	16	38396117	38433145	-	2009	protein_coding	phospholipase A1 member A [Source:MGI Symbol;Acc:MGI:1934677]	-	1182	1155	1127	1135	1087	1265	1431	1486	1672	1198	47.3647	48.213	45.4703	45.1404	43.4616	50.6682	53.2696	51.938	50.4554	50.4297
278	ENSMUSG00000031988	1399.25	1395.26	1339.46	1330.16	1297.11	1192.74	1251.34	1220.35	1194.67	1178.18	0.162931	0.000149519	0.0068583	Vps26b	9	27007771	27030065	-	5099	protein_coding	VPS26 retromer complex component B [Source:MGI Symbol;Acc:MGI:1917656]	-	1344	1294	1289	1300	1266	1142	1288	1343	1523	1073	20.6501	20.7111	19.9408	19.8243	19.4086	17.5387	18.3841	17.9982	17.6221	17.3187
279	ENSMUSG00000024726	487.239	517.561	517.496	461.464	530.728	430.304	444.964	425.26	418.88	399.682	0.246174	0.000149693	0.0068583	Carnmt1	19	18670780	18704788	+	2090	protein_coding	carnosine N-methyltransferase 1 [Source:MGI Symbol;Acc:MGI:1914633]	-	468	480	498	451	518	412	458	468	534	364	10.7137	11.4467	11.4787	10.2472	11.8321	9.42758	9.7401	9.34481	9.20599	8.75364
280	ENSMUSG00000034640	1270.15	1176.37	1287.51	1148.03	1352.43	1014.14	1024	1154.93	1013.47	1085.95	0.236588	0.00014971	0.0068583	Tiparp	3	65528410	65555518	+	4358	protein_coding	TCDD-inducible poly(ADP-ribose) polymerase [Source:MGI Symbol;Acc:MGI:2159210]	-	1220	1091	1239	1122	1320	971	1054	1271	1292	989	31.2147	29.0783	31.9182	28.4921	33.6987	24.8329	25.052	28.3645	24.8941	26.5821
281	ENSMUSG00000022261	21307.3	20966.6	21422.1	23620.6	19380.8	27586.4	23818.2	24671.4	25641.1	23573.5	-0.23176	0.000152551	0.0069636	Sdc2	15	32920723	33034935	+	3527	protein_coding	syndecan 2 [Source:MGI Symbol;Acc:MGI:1349165]	-	20466	19445	20615	23085	18916	26413	24516	27151	32688	21469	277.632	274.782	281.57	310.812	256.038	358.147	308.95	321.256	333.932	305.943
282	ENSMUSG00000021388	2275.86	2323.63	1643.93	2053.57	1156.74	3919.73	2964.16	3163.1	3511.85	2446.4	-0.759688	0.000160456	0.00729849	Aspn	13	49544443	49567565	+	2354	protein_coding	asporin [Source:MGI Symbol;Acc:MGI:1913945]	-	2186	2155	1582	2007	1129	3753	3051	3481	4477	2228	45.1015	46.3162	32.8635	41.098	23.242	77.3975	58.4771	62.6432	69.5604	48.289
283	ENSMUSG00000044927	744.392	791.437	868.729	824.701	548.145	597.412	553.777	540.661	616.554	508.386	0.42245	0.000161338	0.00731266	H1fx	6	87980421	87981637	-	1217	protein_coding	H1 histone family, member X [Source:MGI Symbol;Acc:MGI:2685307]	-	715	734	836	806	535	572	570	595	786	463	28.1097	30.0602	33.0921	31.4498	20.9867	22.4778	20.8175	20.4032	23.2706	19.1216
284	ENSMUSG00000079434	5.20554	6.46951	5.19574	6.13922	5.12285	9.39984	13.6015	18.1735	21.9637	17.5684	-1.53441	0.000162771	1	Neu2	1	87509889	87597845	+	2590	protein_coding	neuraminidase 2 [Source:MGI Symbol;Acc:MGI:1344417]	-	5	6	5	6	5	9	14	20	28	16	0.175773	0.219725	0.176978	0.209347	0.175385	0.316252	0.457208	0.613257	0.741268	0.590875
285	ENSMUSG00000078920	212.386	199.477	158.99	190.316	127.047	270.507	181.678	405.269	402.407	264.624	-0.78158	0.000164817	0.00741741	Ifi47	11	49076587	49096974	+	2473	protein_coding	interferon gamma inducible protein 47 [Source:MGI Symbol;Acc:MGI:99448]	-	204	185	153	186	124	259	187	446	513	241	7.41679	7.00652	5.60072	6.71168	4.49827	9.41224	6.31582	14.1433	14.0455	9.20439
286	ENSMUSG00000002968	1817.78	1811.46	1970.23	1774.23	1838.08	1542.62	1695.33	1558.38	1537.46	1725	0.193848	0.000165326	0.00741741	Med25	7	44876765	44892712	-	7629	protein_coding	mediator complex subunit 25 [Source:MGI Symbol;Acc:MGI:1922863]	-	1746	1680	1896	1734	1794	1477	1745	1715	1960	1571	57.4937	57.6276	62.861	56.6705	58.9436	48.6143	53.3794	49.2572	48.6033	54.3431
287	ENSMUSG00000034430	733.981	754.776	799.106	787.866	938.507	639.189	640.244	678.78	652.637	707.129	0.275563	0.000165384	0.00741741	Zxdc	6	90369492	90403490	+	8254	protein_coding	ZXD family zinc finger C [Source:MGI Symbol;Acc:MGI:1933108]	zf-C2H2	705	700	769	770	916	612	659	747	832	644	11.5557	11.9523	12.6911	12.5265	14.981	10.0269	10.0345	10.6797	10.2699	11.0888
288	ENSMUSG00000036622	576.774	652.342	664.016	647.687	721.298	546.235	526.574	569.739	546.74	555.601	0.249153	0.000166433	0.00743846	Atp13a2	4	140986873	141007330	+	6000	protein_coding	ATPase type 13A2 [Source:MGI Symbol;Acc:MGI:1922022]	-	554	605	639	633	704	523	542	627	697	506	11.5496	13.1389	13.413	13.0977	14.6444	10.8985	10.4969	11.4013	10.9427	11.0816
289	ENSMUSG00000031029	4284.16	4069.32	4491.2	4457.07	3993.78	3629.38	3742.36	3933.65	3845.22	3770.62	0.17031	0.000167297	0.0074511	Eif3f	7	108934417	108942951	+	2891	protein_coding	eukaryotic translation initiation factor 3, subunit F [Source:MGI Symbol;Acc:MGI:1913335]	-	4115	3774	4322	4356	3898	3475	3852	4329	4902	3434	166.851	159.407	176.446	175.299	157.703	140.839	145.094	153.1	149.681	146.269
290	ENSMUSG00000027580	1475.25	1417.9	1430.91	1460.11	1337.07	1651.24	1513.66	2119.94	2332.08	1756.84	-0.397323	0.00016949	0.00749146	Helz2	2	181227615	181242027	-	11529	protein_coding	helicase with zinc finger 2, transcriptional coactivator [Source:MGI Symbol;Acc:MGI:2385169]	-	1417	1315	1377	1427	1305	1581	1558	2333	2973	1600	8.49162	8.20903	8.30849	8.48745	7.80315	9.47023	8.67343	12.1945	13.4168	10.0724
291	ENSMUSG00000047843	1463.8	1369.38	1657.44	1399.74	1482.55	1124.85	1237.74	1155.83	1161.73	1402.18	0.278578	0.000169803	0.00749146	Bri3	5	144244437	144446757	+	1648	protein_coding	brain protein I3 [Source:MGI Symbol;Acc:MGI:1933174]	-	1406	1270	1595	1368	1447	1077	1274	1272	1481	1277	79.8941	75.1758	91.2551	77.1521	82.0421	61.172	67.2514	63.0443	63.3751	76.2277
292	ENSMUSG00000020331	76.0009	86.2601	96.6409	78.7866	75.8182	49.0881	65.093	55.4291	50.2028	59.2934	0.570106	0.000170525	0.00749146	Hcn2	10	79716634	79736108	+	3195	protein_coding	hyperpolarization-activated, cyclic nucleotide-gated K+ 2 [Source:MGI Symbol;Acc:MGI:1298210]	-	73	80	93	77	74	47	67	61	64	54	1.11162	1.26903	1.42589	1.16375	1.12436	0.715387	0.947791	0.810204	0.733921	0.863816
293	ENSMUSG00000032420	856.832	944.548	742.992	735.683	846.296	618.301	698.536	639.707	632.242	737.874	0.311551	0.000170539	0.00749146	Nt5e	9	88327197	88372092	+	8602	protein_coding	5' nucleotidase, ecto [Source:MGI Symbol;Acc:MGI:99782]	-	823	876	715	719	826	592	719	704	806	672	14.9722	16.601	13.0966	12.9822	14.9936	10.765	12.1511	11.1709	11.0422	12.8424
294	ENSMUSG00000031246	7915.55	7500.32	8450.36	8190.74	8420.95	9257.8	8753.56	9665.57	8755.69	9251.97	-0.174439	0.000171986	0.00752924	Sh3bgrl	X	109095365	109197873	+	3298	protein_coding	SH3-binding domain glutamic acid-rich protein like [Source:MGI Symbol;Acc:MGI:1930849]	-	7603	6956	8132	8005	8219	8864	9010	10637	11162	8426	278.964	265.869	300.42	291.513	300.9	325.088	307.108	340.418	308.418	324.771
295	ENSMUSG00000021190	3617.85	3469.81	3870.83	3528	3846.24	3221.01	3247.85	3291.22	3135.32	3421.45	0.16857	0.000173806	0.00758303	Lgmn	12	102394084	102439813	-	2323	protein_coding	legumain [Source:MGI Symbol;Acc:MGI:1330838]	-	3475	3218	3725	3448	3754	3084	3343	3622	3997	3116	107.893	104.081	116.448	106.252	116.298	95.7108	96.4224	98.0882	93.456	101.632
296	ENSMUSG00000022450	2236.3	2231.98	2291.32	2343.13	2289.92	2107.65	1908.1	2049.97	1999.48	2147.74	0.158601	0.000176457	0.00767258	Ndufa6	15	82350140	82354322	-	1801	protein_coding	NADH:ubiquinone oxidoreductase subunit A6 [Source:MGI Symbol;Acc:MGI:1914380]	-	2148	2070	2205	2290	2235	2018	1964	2256	2549	1956	188.92	189.652	195.262	199.899	196.137	177.407	160.467	173.066	168.829	180.719
297	ENSMUSG00000025737	936.997	910.044	969.526	936.231	910.844	749.898	858.84	770.556	732.648	868.539	0.230505	0.000177654	0.00769853	Wdr24	17	25823627	25828730	+	3432	protein_coding	WD repeat domain 24 [Source:MGI Symbol;Acc:MGI:2446285]	-	900	844	933	915	889	718	884	848	934	791	23.6989	23.1512	24.7363	23.9133	23.3575	18.8981	21.6243	19.4765	18.5211	21.8804
298	ENSMUSG00000022010	28450.4	26733.1	30290.2	28826.7	32232	21584.1	25780.7	23788.2	20817.7	27215.7	0.29806	0.000179365	0.00774112	Tsc22d1	14	76414961	76507765	+	8994	protein_coding	TSC22 domain family, member 1 [Source:MGI Symbol;Acc:MGI:109127]	TSC22	27327	24793	29149	28173	31459	20666	26536	26179	26539	24786	900.465	851.038	967.087	921.383	1034.33	680.674	812.293	752.415	658.557	857.973
299	ENSMUSG00000041025	812.064	835.645	724.287	784.797	623.964	949.384	910.331	939.569	918.555	885.009	-0.284343	0.000180056	0.00774112	Iffo2	4	139530548	139620382	+	6216	protein_coding	intermediate filament family orphan 2 [Source:MGI Symbol;Acc:MGI:2140675]	-	780	775	697	767	609	909	937	1034	1171	806	8.6268	8.92898	7.76166	8.41943	6.72065	10.0491	9.62714	9.97482	9.75317	9.36445
300	ENSMUSG00000030551	900.559	832.41	679.603	827.771	626.013	1178.11	982.225	936.843	1112.31	911.362	-0.405818	0.000180716	0.00774112	Nr2f2	7	70351944	70366735	-	8625	protein_coding	nuclear receptor subfamily 2, group F, member 2 [Source:MGI Symbol;Acc:MGI:1352452]	RXR-like	865	772	654	809	611	1128	1011	1031	1418	830	19.5958	18.2184	14.9174	18.1898	13.8111	25.5426	21.2766	20.3721	24.1912	19.7523
301	ENSMUSG00000022906	585.103	505.7	533.083	505.462	477.45	666.344	551.834	947.747	902.867	646.737	-0.512737	0.000181051	0.00774112	Parp9	16	35938470	35972605	+	4872	protein_coding	poly (ADP-ribose) polymerase family, member 9 [Source:MGI Symbol;Acc:MGI:1933117]	-	562	469	513	494	466	638	568	1043	1151	589	15.9296	13.848	14.6404	13.8972	13.1793	18.0758	14.9562	25.7859	24.5685	17.5379
302	ENSMUSG00000045251	220.715	263.093	250.435	286.497	254.094	197.397	204.023	205.36	192.967	211.919	0.335448	0.000187445	0.00798011	Zfp688	7	127418967	127422068	-	2734	protein_coding	zinc finger protein 688 [Source:MGI Symbol;Acc:MGI:1916484]	zf-C2H2	212	244	241	280	248	189	210	226	246	193	8.48098	10.1682	9.70721	11.1173	9.89921	7.55753	7.80427	7.88584	7.41105	8.11073
303	ENSMUSG00000049871	133.262	125.077	145.481	119.715	147.538	159.797	209.852	198.091	167.866	167.998	-0.42985	0.000187884	0.00798011	Nlrc3	16	3945007	3976632	-	7069	protein_coding	NLR family, CARD domain containing 3 [Source:MGI Symbol;Acc:MGI:2444070]	-	128	116	140	117	144	153	216	218	214	153	1.53759	1.45156	1.69327	1.39492	1.72597	1.83709	2.41039	2.28411	1.93588	1.9307
304	ENSMUSG00000026251	661.104	584.412	641.155	644.618	636.259	675.744	751.97	808.72	744.414	738.972	-0.232678	0.000190095	0.00804737	Chrnd	1	87190607	87200070	+	3288	protein_coding	cholinergic receptor, nicotinic, delta polypeptide [Source:MGI Symbol;Acc:MGI:87893]	-	635	542	617	630	621	647	774	890	949	673	14.2171	12.641	13.9088	13.9994	13.8729	14.4793	16.0983	17.3803	16.0006	15.8287
305	ENSMUSG00000000386	7.28776	9.70426	10.3915	14.3248	7.172	24.0218	6.80077	43.6164	40.0054	37.3329	-1.63783	0.000192005	1	Mx1	16	97447035	97462907	-	3785	protein_coding	MX dynamin-like GTPase 1 [Source:MGI Symbol;Acc:MGI:97243]	-	7	9	10	14	7	23	7	48	51	34	0.207124	0.277408	0.297919	0.411142	0.206666	0.680248	0.192412	1.2388	1.13641	1.05682
306	ENSMUSG00000024330	307.127	325.632	437.482	430.768	343.231	288.262	267.173	301.68	261.212	266.82	0.413606	0.000196995	0.008312	Col11a2	17	34039437	34066685	+	6831	protein_coding	collagen, type XI, alpha 2 [Source:MGI Symbol;Acc:MGI:88447]	-	295	302	421	421	335	276	275	332	333	243	4.74116	5.05609	6.81258	6.71548	5.37213	4.43384	4.1058	4.65404	4.03033	4.10262
307	ENSMUSG00000027952	407.073	400.031	412.542	379.608	433.394	482.525	467.31	477.963	526.345	458.975	-0.250173	0.000202051	0.00848034	Pmvk	3	89454541	89469013	+	1713	protein_coding	phosphomevalonate kinase [Source:MGI Symbol;Acc:MGI:1915853]	-	391	371	397	371	423	462	481	526	671	418	18.8016	18.5839	19.221	17.7062	20.2954	22.2059	21.4865	22.0614	24.2983	21.1148
308	ENSMUSG00000089715	6955.64	6847.98	6645.36	6760.3	6843.11	6489.02	6335.4	6208.97	6369.48	6391.61	0.0991379	0.000202306	0.00848034	Cbx6	15	79823896	79834688	-	10609	protein_coding	chromobox 6 [Source:MGI Symbol;Acc:MGI:3512628]	-	6681	6351	6395	6607	6679	6213	6521	6833	8120	5821	130.047	128.78	125.334	127.643	129.721	120.884	117.917	116.011	119.028	119.028
309	ENSMUSG00000004897	5835.41	5548.68	6023.95	5895.69	5815.46	6285.36	6315.97	6268.04	6265.94	6299.38	-0.110247	0.000203962	0.0085219	Hdgf	3	87906321	87916132	+	2873	protein_coding	hepatoma-derived growth factor [Source:MGI Symbol;Acc:MGI:1194494]	-	5605	5146	5797	5762	5676	6018	6501	6898	7988	5737	305.786	292.453	318.429	311.995	308.975	328.172	329.477	328.242	328.182	328.79
310	ENSMUSG00000046879	879.736	884.166	908.216	901.442	813.509	1194.82	850.096	1778.28	1595.51	1127.67	-0.578116	0.00020617	0.00858617	Irgm1	11	48861968	48871683	-	5810	protein_coding	immunity-related GTPase family M member 1 [Source:MGI Symbol;Acc:MGI:107567]	-	845	820	874	881	794	1144	875	1957	2034	1027	14.842	15.0035	15.4566	15.3583	13.9153	20.0848	14.2773	29.9816	26.9042	18.9495
311	ENSMUSG00000030978	3206.61	3351.21	2983.4	3219	2517.37	4130.71	3677.27	3750.1	4109.57	3321.53	-0.314036	0.00020845	0.00859205	Rrm1	7	102441695	102469771	+	11012	protein_coding	ribonucleotide reductase M1 [Source:MGI Symbol;Acc:MGI:98180]	-	3080	3108	2871	3146	2457	3955	3785	4127	5239	3025	79.7426	83.8235	74.841	80.8408	63.4722	102.351	91.0349	93.1973	102.146	82.273
312	ENSMUSG00000056501	10120.6	10101.1	12635	10335.4	13035.6	6222.69	9047.93	7504.74	6938.19	10468.6	0.484822	0.000208629	0.00859205	Cebpb	2	167688915	167690418	+	1504	protein_coding	CCAAT/enhancer binding protein (C/EBP), beta [Source:MGI Symbol;Acc:MGI:88373]	C/EBP	9721	9368	12159	10101	12723	5958	9313	8259	8845	9534	309.246	310.446	389.456	318.926	403.852	189.453	275.224	229.166	211.897	318.611
313	ENSMUSG00000050708	45025.8	42637.3	54888.9	43766.5	63449.6	33272.3	35918.7	41038.5	33235.8	42599	0.424802	0.000209366	0.00859205	Ftl1	7	45457944	45459884	-	1340	protein_coding	ferritin light polypeptide 1 [Source:MGI Symbol;Acc:MGI:95589]	-	43248	39543	52821	42774	61928	31857	36971	45163	42370	38796	2729.85	2600.08	3356.96	2679.69	3900.3	2009.95	2167.88	2486.48	2014.03	2572.48
314	ENSMUSG00000053929	2814.12	2849.82	3087.31	3072.68	3026.58	2563.02	2730.99	2515.21	2569.76	2790.08	0.173985	0.000210089	0.00859205	Cyhr1	15	76643395	76660117	-	8470	protein_coding	cysteine and histidine rich 1 [Source:MGI Symbol;Acc:MGI:1859320]	-	2703	2643	2971	3003	2954	2454	2811	2768	3276	2541	73.3976	74.7615	81.2279	80.9326	80.0359	66.6067	70.9086	65.5588	66.9906	72.4824
315	ENSMUSG00000059743	79.1242	76.5559	96.6409	90.0418	95.2851	136.82	105.898	128.123	108.25	143.841	-0.502598	0.000210577	0.00859205	Fdps	3	89093588	89101959	-	4208	protein_coding	farnesyl diphosphate synthetase [Source:MGI Symbol;Acc:MGI:104888]	-	76	71	93	88	93	131	109	141	138	131	3.09733	3.01423	3.81613	3.5595	3.78177	5.33645	4.1267	5.01213	4.23532	5.60837
316	ENSMUSG00000060470	149.92	134.781	127.815	159.62	128.071	199.486	160.304	191.73	194.536	176.782	-0.399521	0.00021075	0.00859205	Adgrg3	8	95017692	95045250	+	6905	protein_coding	adhesion G protein-coupled receptor G3 [Source:MGI Symbol;Acc:MGI:1859670]	-	144	125	123	156	125	191	165	211	248	161	3.66867	3.31742	3.15514	3.9446	3.17757	4.86393	3.9051	4.68876	4.75808	4.30888
317	ENSMUSG00000034926	964.066	1032.96	1158.65	983.298	1077.85	1286.73	1074.52	1275.78	1412.74	1352.77	-0.295828	0.000211281	0.00859205	Dhcr24	4	106561038	106589113	+	4028	protein_coding	24-dehydrocholesterol reductase [Source:MGI Symbol;Acc:MGI:1922004]	-	926	958	1115	961	1052	1232	1106	1404	1801	1232	10.9992	11.8539	13.335	11.3294	12.4683	14.6275	12.2042	14.5462	16.1102	15.3729
318	ENSMUSG00000017221	3413.79	3471.97	3349.18	3312.11	3469.2	2999.59	3253.68	2940.47	3049.04	3161.22	0.143884	0.00021167	0.00859205	Psmd3	11	98682554	98695979	+	4967	protein_coding	proteasome (prosome, macropain) 26S subunit, non-ATPase, 3 [Source:MGI Symbol;Acc:MGI:98858]	-	3279	3220	3223	3237	3386	2872	3349	3236	3887	2879	84.3017	86.2375	83.43	82.5981	86.8602	73.8053	79.9858	72.566	75.2565	77.7551
319	ENSMUSG00000030782	1826.1	1803.91	1498.45	1700.56	1383.17	2134.81	2266.6	1870.05	2122.64	1880.92	-0.323538	0.000217555	0.00880309	Tgfb1i1	7	128246812	128255699	+	5585	protein_coding	transforming growth factor beta 1 induced transcript 1 [Source:MGI Symbol;Acc:MGI:102784]	-	1754	1673	1442	1662	1350	2044	2333	2058	2706	1713	42.3844	42.1131	35.084	39.8602	32.5498	49.3702	52.3713	43.3762	49.2423	43.4836
320	ENSMUSG00000074896	1684.51	1457.8	1330.11	1559.36	872.934	2476.34	1526.29	4805.98	4790.45	2525.46	-1.22372	0.000226441	0.00913383	Ifit3	19	34583531	34588731	+	1745	protein_coding	interferon-induced protein with tetratricopeptide repeats 3 [Source:MGI Symbol;Acc:MGI:1101055]	-	1618	1352	1280	1524	852	2371	1571	5289	6107	2300	44.3634	38.616	35.3365	41.4728	23.309	64.9809	40.0152	126.488	126.098	66.247
321	ENSMUSG00000025731	343.566	367.684	408.386	349.935	439.541	226.641	339.067	221.717	275.331	317.33	0.469222	0.000227782	0.00915912	Mettl26	17	25875464	25886007	+	1109	protein_coding	methyltransferase like 26 [Source:MGI Symbol;Acc:MGI:1915597]	-	330	341	393	342	429	217	349	244	351	289	21.9903	23.671	26.368	22.6191	28.5242	14.4539	21.6045	14.182	17.614	20.2305
322	ENSMUSG00000029836	2194.66	2146.8	2028.42	2110.87	2019.43	2383.38	2308.37	2397.99	2404.25	2205.93	-0.156902	0.000229201	0.00918739	Cbx3	6	51470360	51483704	+	5992	protein_coding	chromobox 3 [Source:MGI Symbol;Acc:MGI:108515]	-	2108	1991	1952	2063	1971	2282	2376	2639	3065	2009	71.9389	70.7799	67.0719	69.8755	67.1149	77.8425	75.3256	78.5529	78.7695	72.0221
323	ENSMUSG00000003420	5147.24	5265.1	5200.94	5151.83	5109.54	4633.08	4810.08	4714.2	4693.18	5019.08	0.116734	0.000234415	0.00936711	Fcgrt	7	45092990	45103851	-	2102	protein_coding	Fc receptor, IgG, alpha chain transporter [Source:MGI Symbol;Acc:MGI:103017]	-	4944	4883	5005	5035	4987	4436	4951	5188	5983	4571	228.77	235.371	233.18	231.235	230.25	205.173	212.822	209.387	208.485	222.19
324	ENSMUSG00000063727	57.261	93.8079	39.4877	46.0441	36.8846	137.864	86.4669	86.3241	115.31	86.7441	-0.909383	0.000236685	0.00942846	Tnfrsf11b	15	54250619	54278484	-	2818	protein_coding	tumor necrosis factor receptor superfamily, member 11b (osteoprotegerin) [Source:MGI Symbol;Acc:MGI:109587]	-	55	87	38	45	36	132	89	95	147	79	0.93382	1.53874	0.649608	0.758308	0.609876	2.24018	1.40376	1.40687	1.87954	1.40903
325	ENSMUSG00000021904	191.564	173.598	214.065	234.313	227.455	253.796	307.978	234.438	283.175	299.761	-0.404216	0.000241224	0.00957949	Sema3g	14	31217860	31230352	+	4540	protein_coding	sema domain, immunoglobulin domain (Ig), short basic domain, secreted, (semaphorin) 3G [Source:MGI Symbol;Acc:MGI:3041242]	-	184	161	206	229	222	243	317	258	361	273	1.93911	1.76749	2.18585	2.39526	2.33441	2.55976	3.10347	2.37156	2.86502	3.02232
326	ENSMUSG00000030616	1202.48	1296.06	1027.72	1227.84	850.394	1647.06	1417.47	1485.68	1555.5	1282.49	-0.399047	0.000243123	0.00961918	Sytl2	7	90302252	90410719	+	13941	protein_coding	synaptotagmin-like 2 [Source:MGI Symbol;Acc:MGI:1933366]	-	1155	1202	989	1200	830	1577	1459	1635	1983	1168	22.0605	23.9157	19.0194	22.7482	15.818	30.1074	25.8876	27.2384	28.5227	23.4352
327	ENSMUSG00000003068	3901.03	3923.76	4077.62	3915.8	4053.2	3577.16	3733.62	3564.73	3520.47	3790.39	0.128482	0.000243723	0.00961918	Stk11	10	80115803	80130682	+	4580	protein_coding	serine/threonine kinase 11 [Source:MGI Symbol;Acc:MGI:1341870]	-	3747	3639	3924	3827	3956	3425	3843	3923	4488	3452	124.932	126.391	131.73	126.643	131.609	114.145	119.032	114.087	112.688	120.907
328	ENSMUSG00000026223	7992.59	8349.98	7738.54	7587.05	7819.53	6709.4	7110.69	6646.04	7083.31	7576.38	0.168963	0.000248325	0.00977075	Itm2c	1	85894281	85908675	+	2491	protein_coding	integral membrane protein 2C [Source:MGI Symbol;Acc:MGI:1927594]	-	7677	7744	7447	7415	7632	6424	7319	7314	9030	6900	247.014	259.562	241.256	236.796	245.023	206.606	218.769	205.265	218.803	233.223
329	ENSMUSG00000050014	673.597	590.882	502.948	618.014	395.484	853.297	669.39	753.291	895.022	711.521	-0.482107	0.000250197	0.00978083	Apol10b	15	77583819	77596125	-	2325	protein_coding	apolipoprotein L 10B [Source:MGI Symbol;Acc:MGI:3043522]	-	647	548	484	604	386	817	689	829	1141	648	13.3144	11.7475	10.0284	12.3364	7.92583	16.8054	13.1717	14.88	17.6823	14.0083
330	ENSMUSG00000096944	162.413	194.085	194.321	182.13	203.89	230.818	248.714	259.881	226.697	220.703	-0.342164	0.000250932	0.00978083	Gm26722	4	129309081	129318443	+	1048	lincRNA	predicted gene, 26722 [Source:MGI Symbol;Acc:MGI:5477216]	-	156	180	187	178	199	221	256	286	289	201	7.12205	8.56047	8.59585	8.06552	9.06509	10.0851	10.8573	11.3887	9.93601	9.63981
331	ENSMUSG00000039016	524.719	456.1	608.941	519.787	482.573	426.126	403.188	423.442	407.114	447.995	0.299846	0.000251186	0.00978083	Timm8b	9	50603910	50605320	+	518	protein_coding	translocase of inner mitochondrial membrane 8B [Source:MGI Symbol;Acc:MGI:1353424]	-	504	423	586	508	471	408	415	466	519	408	46.5524	40.7003	54.4975	46.5702	43.4082	37.6686	35.6092	37.5428	36.1005	39.5881
332	ENSMUSG00000031833	1224.34	1321.94	1351.93	1323	1362.68	1122.76	1190.13	1140.39	1218.2	1161.71	0.173753	0.000252052	0.00978083	Mast3	8	70778117	70805054	-	5955	protein_coding	microtubule associated serine/threonine kinase 3 [Source:MGI Symbol;Acc:MGI:2683541]	-	1176	1226	1301	1293	1330	1075	1225	1255	1553	1058	36.9444	40.1215	41.1515	40.3155	41.69	33.7565	35.7503	34.3886	36.7407	34.9156
333	ENSMUSG00000058056	7651.1	7724.59	6249.44	7559.42	4899.5	10219.7	8843.91	8658.76	9833.48	8178.1	-0.42422	0.000252394	0.00978083	Palld	8	61511433	61902690	-	10292	protein_coding	palladin, cytoskeletal associated protein [Source:MGI Symbol;Acc:MGI:1919583]	-	7349	7164	6014	7388	4782	9785	9103	9529	12536	7448	116.972	118.783	96.3791	116.711	75.9453	155.676	134.598	132.291	150.261	124.533
334	ENSMUSG00000022568	2464.3	2449.79	2631.13	2508.89	2424.13	2234.03	2323.92	2275.32	2291.29	2252.05	0.133063	0.000253236	0.00978389	Scrib	15	76047158	76069784	-	6452	protein_coding	scribbled planar cell polarity [Source:MGI Symbol;Acc:MGI:2145950]	-	2367	2272	2532	2452	2366	2139	2392	2504	2921	2051	55.624	55.6182	59.9093	57.1895	55.4775	50.2438	52.2189	51.3248	51.6927	50.6316
335	ENSMUSG00000078453	1086.92	1089.03	913.412	995.576	889.328	1399.53	1229	1238.52	1328.81	1033.24	-0.325311	0.000258219	0.00994648	Abracl	10	18011260	18023288	-	1056	protein_coding	ABRA C-terminal like [Source:MGI Symbol;Acc:MGI:1920362]	-	1044	1010	879	973	868	1340	1265	1363	1694	941	95.6911	96.4356	81.1198	88.5149	79.3833	122.768	107.712	108.967	116.928	90.6052
336	ENSMUSG00000043631	439.348	478.744	339.802	415.42	314.543	684.1	523.659	509.766	730.294	450.191	-0.545198	0.000259295	0.00995803	Ecm2	13	49504810	49532789	+	5677	protein_coding	extracellular matrix protein 2, female organ and adipocyte specific [Source:MGI Symbol;Acc:MGI:3039578]	-	422	444	327	406	307	655	539	561	931	410	4.38454	4.80551	3.42079	4.18668	3.18265	6.80238	5.20239	5.08398	7.28443	4.47495
337	ENSMUSG00000106734	104.111	97.0426	131.972	129.947	79.9165	129.509	140.873	202.634	224.344	162.508	-0.667108	0.000260814	0.00996201	Gm20559	6	3333194	3346128	-	4690	processed_transcript	predicted gene, 20559 [Source:MGI Symbol;Acc:MGI:5295666]	-	100	90	127	127	78	124	145	223	286	148	4.40973	4.13427	5.63875	5.55838	3.43198	5.46564	5.93994	8.57721	9.49756	6.85592
338	ENSMUSG00000056692	4261.26	4112.45	4513.02	4080.53	4954.82	3625.21	3790.94	3950.01	3652.26	3861.76	0.215624	0.000260952	0.00996201	D17Wsu92e	17	27751235	27820648	-	5287	protein_coding	DNA segment, Chr 17, Wayne State University 92, expressed [Source:MGI Symbol;Acc:MGI:106281]	-	4093	3814	4343	3988	4836	3471	3902	4347	4656	3517	95.2489	92.4579	101.76	92.1098	112.291	80.7385	84.3545	88.2343	81.5954	85.9772
339	ENSMUSG00000042675	3587.66	3274.65	4012.15	3574.05	3783.74	2787.57	3188.59	3108.58	2677.22	3353.37	0.270931	0.000264414	0.0100642	Ypel3	7	126776955	126780514	+	1848	protein_coding	yippee like 3 [Source:MGI Symbol;Acc:MGI:1913340]	-	3446	3037	3861	3493	3693	2669	3282	3421	3413	3054	220.717	202.633	248.993	222.051	236.015	170.875	195.282	191.119	164.623	205.486
340	ENSMUSG00000021186	3576.21	3220.74	3599.61	3414.43	3499.93	2607.93	3277.97	2900.49	2570.54	3093.14	0.261003	0.000267176	0.0101392	Fbln5	12	101746565	101819055	-	6911	protein_coding	fibulin 5 [Source:MGI Symbol;Acc:MGI:1346091]	-	3435	2987	3464	3337	3416	2497	3374	3192	3277	2817	49.3394	44.6938	50.097	47.5724	48.958	35.8503	45.0209	39.9907	35.4468	42.5056
341	ENSMUSG00000025417	2647.54	2533.89	2715.3	2694.09	2917.98	2284.16	2471.59	2474.32	2319.53	2431.03	0.173446	0.000273253	0.0103244	Pip4k2c	10	127197067	127211585	-	5456	protein_coding	phosphatidylinositol-5-phosphate 4-kinase, type II, gamma [Source:MGI Symbol;Acc:MGI:2152214]	-	2543	2350	2613	2633	2848	2187	2544	2723	2957	2214	40.4761	38.9642	41.8754	41.5945	45.2305	34.7944	37.616	37.8033	35.4436	37.0188
342	ENSMUSG00000042359	116.604	102.434	139.246	114.599	117.826	83.5541	79.6661	79.9633	81.5796	102.116	0.474617	0.000273665	0.0103244	Osbpl6	2	76406508	76600647	+	10063	protein_coding	oxysterol binding protein-like 6 [Source:MGI Symbol;Acc:MGI:2139014]	-	112	95	134	112	115	80	82	88	104	93	1.68037	1.48476	2.02423	1.66777	1.72157	1.19973	1.14289	1.15159	1.17504	1.46576
343	ENSMUSG00000087591	39.5621	26.9563	22.8613	30.6961	11.2703	68.9322	58.2923	54.5205	76.0887	28.5487	-1.13038	0.000274877	0.0103397	Gm14635	X	12339782	12354996	-	1614	lincRNA	predicted gene 14635 [Source:MGI Symbol;Acc:MGI:3705138]	-	38	25	22	30	11	66	60	60	97	26	1.77206	1.21445	1.03296	1.38851	0.51183	3.07642	2.59925	2.44048	3.40643	1.27368
344	ENSMUSG00000054293	478.91	477.665	499.831	476.813	499.991	593.234	524.631	575.191	573.411	557.797	-0.215186	0.00027585	0.010346	P2ry10b	X	107148927	107173661	+	3465	protein_coding	purinergic receptor P2Y, G-protein coupled 10B [Source:MGI Symbol;Acc:MGI:2441814]	-	460	443	481	466	488	568	540	633	731	508	12.0005	12.039	12.6344	12.0659	12.7028	14.8115	13.087	14.4037	14.3613	13.9219
345	ENSMUSG00000074918	986.971	1076.09	1002.78	1057.99	986.662	888.807	957.937	867.784	904.435	871.833	0.185966	0.000277439	0.0103551	Inafm2	2	118745758	118748810	+	3053	protein_coding	InaF motif containing 2 [Source:MGI Symbol;Acc:MGI:1915354]	-	948	998	965	1034	963	851	986	955	1153	794	14.8567	16.2926	15.2268	16.083	15.0584	13.3307	14.3547	13.0541	13.6075	13.0716
346	ENSMUSG00000041879	3529.36	3426.68	3548.69	3552.56	3620.83	3792.31	3854.09	3751.01	4024.07	3809.05	-0.121877	0.000277709	0.0103551	Ipo9	1	135382312	135430499	-	8233	protein_coding	importin 9 [Source:MGI Symbol;Acc:MGI:1918944]	-	3390	3178	3415	3472	3534	3631	3967	4128	5130	3469	99.9978	97.6539	101.426	101.649	104.015	107.059	108.706	106.209	113.957	107.495
347	ENSMUSG00000078853	375.84	322.397	312.784	292.636	267.413	428.215	292.433	678.78	658.912	477.641	-0.692169	0.000280599	0.0104326	Igtp	11	58199556	58207591	+	2022	protein_coding	interferon gamma induced GTPase [Source:MGI Symbol;Acc:MGI:107729]	-	361	299	301	286	261	410	301	747	840	435	9.2217	7.95646	7.74172	7.25107	6.65247	10.4688	7.14287	16.6438	16.1591	11.6731
348	ENSMUSG00000025066	2356.03	2195.32	2311.07	2284.81	2444.63	2701.93	2542.52	2589.72	2504.65	2532.05	-0.150492	0.000285113	0.0105698	Sfr1	19	47731756	47735588	+	1583	protein_coding	SWI5 dependent recombination repair 1 [Source:MGI Symbol;Acc:MGI:1915038]	-	2263	2036	2224	2233	2386	2587	2617	2850	3193	2306	68.3983	64.1037	67.6803	66.9856	71.9564	78.1564	73.4796	75.1337	72.6764	73.217
349	ENSMUSG00000031790	205.098	225.355	176.655	188.269	182.374	278.862	252.6	226.26	250.23	238.272	-0.350053	0.000286227	0.0105805	Mmp15	8	95352268	95375080	+	5397	protein_coding	matrix metallopeptidase 15 [Source:MGI Symbol;Acc:MGI:109320]	-	197	209	170	184	178	267	260	249	319	217	3.39049	3.74704	2.94586	3.14302	3.05672	4.5932	4.15693	3.73788	4.13449	3.92328
350	ENSMUSG00000070327	2953.62	2527.42	2752.71	2968.31	2587.04	3326.5	2739.74	4657.86	4839.87	3657.53	-0.479454	0.000287197	0.0105858	Rnf213	11	119393100	119487418	+	16888	protein_coding	ring finger protein 213 [Source:MGI Symbol;Acc:MGI:1289196]	-	2837	2344	2649	2901	2525	3185	2820	5126	6170	3331	11.3579	9.77552	10.6779	11.527	10.0864	12.7454	10.4879	17.8997	18.6019	14.0089
351	ENSMUSG00000038587	550.746	568.239	400.072	549.46	302.248	1195.87	847.181	785.095	935.812	572.072	-0.871232	0.000294652	0.0108295	Akap12	10	4266380	4359470	+	6461	protein_coding	A kinase (PRKA) anchor protein (gravin) 12 [Source:MGI Symbol;Acc:MGI:1932576]	-	529	527	385	537	295	1145	872	864	1193	521	4.20856	4.36751	3.08394	4.24018	2.34174	9.10524	6.44462	5.99544	7.14748	4.3542
352	ENSMUSG00000001467	5808.34	5884.02	6077.98	5211.17	6592.09	7010.19	6440.33	7100.38	7000.94	6858.27	-0.218564	0.000297858	0.0108971	Cyp51	5	4081145	4104746	-	4415	protein_coding	cytochrome P450, family 51 [Source:MGI Symbol;Acc:MGI:106040]	-	5579	5457	5849	5093	6434	6712	6629	7814	8925	6246	179.993	183.4	189.998	163.082	207.119	216.451	198.679	219.889	216.842	211.687
353	ENSMUSG00000020091	4230.02	3997.08	4407.03	4218.67	4701.76	3725.47	3794.83	3942.74	3653.04	3933.13	0.178558	0.000298189	0.0108971	Eif4ebp2	10	61428491	61452661	-	5784	protein_coding	eukaryotic translation initiation factor 4E binding protein 2 [Source:MGI Symbol;Acc:MGI:109198]	-	4063	3707	4241	4123	4589	3567	3906	4339	4657	3582	53.954	51.2796	56.7038	54.3404	60.8043	47.3465	48.185	50.257	46.5712	49.9684
354	ENSMUSG00000004187	318.579	383.858	430.208	367.33	354.502	270.507	282.718	280.78	266.703	345.878	0.361195	0.000303858	0.0110727	Kifc2	15	76659858	76668196	+	3932	protein_coding	kinesin family member C2 [Source:MGI Symbol;Acc:MGI:109187]	-	306	356	414	359	346	259	291	309	340	315	6.47534	7.84758	8.82081	7.53994	7.3056	5.47833	5.72053	5.70333	5.41819	7.00235
355	ENSMUSG00000027184	5943.69	5721.2	5789.1	5912.07	5779.6	6514.09	6179.95	6319.83	6560.1	6073.18	-0.11911	0.000305894	0.0110966	Caprin1	2	103762941	103797649	-	10219	protein_coding	cell cycle associated protein 1 [Source:MGI Symbol;Acc:MGI:1858234]	-	5709	5306	5571	5778	5641	6237	6361	6955	8363	5531	198.366	192.052	194.898	199.259	195.57	216.616	205.322	210.782	218.828	201.885
356	ENSMUSG00000000134	1640.79	1771.57	1814.35	1665.77	1739.72	1543.66	1546.69	1538.39	1571.19	1576.77	0.150446	0.000306245	0.0110966	Tfe3	X	7762560	7775202	+	9261	protein_coding	transcription factor E3 [Source:MGI Symbol;Acc:MGI:98511]	bHLH	1576	1643	1746	1628	1698	1478	1592	1693	2003	1436	27.8657	30.2619	31.0831	28.5694	29.9564	26.1214	26.1493	26.1096	26.6704	26.6723
357	ENSMUSG00000040466	1581.44	1616.3	1999.32	1592.1	2271.47	1295.09	1445.65	1499.31	1297.43	1453.79	0.374275	0.000308863	0.01116	Blvrb	7	27447978	27466144	+	2782	protein_coding	biliverdin reductase B (flavin reductase (NADPH)) [Source:MGI Symbol;Acc:MGI:2385271]	-	1519	1499	1924	1556	2217	1240	1488	1650	1654	1324	83.1549	85.4824	106.048	84.5419	121.097	67.8515	75.6721	78.785	68.1867	76.1396
358	ENSMUSG00000002963	614.254	619.995	648.429	634.386	627.037	500.28	576.122	549.748	532.621	563.287	0.208315	0.000311743	0.0112083	Pnkp	7	44857139	44862992	+	3250	protein_coding	polynucleotide kinase 3'- phosphatase [Source:MGI Symbol;Acc:MGI:1891698]	-	590	575	624	620	612	479	593	605	679	513	25.7563	26.1483	27.4273	26.863	26.6576	20.9013	24.0485	23.0365	22.3221	23.5256
359	ENSMUSG00000024803	11535.5	11703.3	9819.96	9987.48	7470.15	14218.8	12438.6	13739.2	13633.2	11878.4	-0.383754	0.00031208	0.0112083	Ankrd1	19	36111965	36119844	-	1765	protein_coding	ankyrin repeat domain 1 (cardiac muscle) [Source:MGI Symbol;Acc:MGI:1097717]	-	11080	10854	9450	9761	7291	13614	12803	15120	17380	10818	300.356	306.501	257.926	262.617	197.207	368.884	322.412	357.502	354.798	308.061
360	ENSMUSG00000022048	757.927	727.82	740.913	720.335	672.119	896.118	796.661	818.716	935.812	800.461	-0.232622	0.000312822	0.0112083	Dpysl2	14	66802864	66868688	-	4520	protein_coding	dihydropyrimidinase-like 2 [Source:MGI Symbol;Acc:MGI:1349763]	-	728	675	713	704	656	858	820	901	1193	729	7.7061	7.44307	7.59906	7.39619	6.9286	9.07817	8.06342	8.31874	9.50994	8.1063
361	ENSMUSG00000032249	2635.04	2626.62	2420.18	2543.68	2571.67	2898.28	2879.64	2899.58	2656.83	2881.22	-0.150996	0.000317476	0.0113434	Anp32a	9	62341293	62378812	+	3166	protein_coding	acidic (leucine-rich) nuclear phosphoprotein 32 family, member A [Source:MGI Symbol;Acc:MGI:108447]	-	2531	2436	2329	2486	2510	2775	2964	3191	3387	2624	147.679	148.064	136.825	143.966	146.13	161.845	160.66	162.399	148.825	160.836
362	ENSMUSG00000038534	299.839	335.336	317.98	346.866	362.698	275.729	282.718	263.516	271.409	279.997	0.277149	0.000320213	0.0114094	Osbpl7	11	97050628	97068904	+	5920	protein_coding	oxysterol binding protein-like 7 [Source:MGI Symbol;Acc:MGI:1918490]	-	288	311	306	339	354	264	291	290	346	255	6.99823	7.87229	7.48659	8.17576	8.58297	6.41221	6.56888	6.14643	6.33149	6.50921
363	ENSMUSG00000031838	663.186	737.524	714.934	682.476	710.028	589.057	581.951	644.25	611.063	620.385	0.202689	0.000323719	0.0115023	Ifi30	8	70762774	70766663	-	981	processed_transcript	interferon gamma inducible protein 30 [Source:MGI Symbol;Acc:MGI:2137648]	-	637	684	688	667	693	564	599	709	779	565	31.0996	34.787	33.8198	32.3202	33.7588	27.5234	27.1672	30.1919	28.6409	28.9772
364	ENSMUSG00000024858	2536.14	2628.78	2821.29	2747.3	2522.49	2349.96	2334.61	2367.1	2413.66	2448.6	0.154029	0.000342084	0.0120961	Grk2	19	4286001	4306222	-	4476	protein_coding	G protein-coupled receptor kinase 2 [Source:MGI Symbol;Acc:MGI:87940]	-	2436	2438	2715	2685	2462	2250	2403	2605	3077	2230	79.1254	82.4931	88.7924	86.5596	79.7931	73.0515	72.5095	73.8033	75.2663	76.0915
365	ENSMUSG00000025225	3182.67	3115.07	3518.56	3066.54	3486.61	2782.35	2924.33	2804.17	2704.68	3056.9	0.198315	0.000342317	0.0120961	Nfkb2	19	46304737	46312090	+	3289	protein_coding	nuclear factor of kappa light polypeptide gene enhancer in B cells 2, p49/p100 [Source:MGI Symbol;Acc:MGI:1099800]	RHD	3057	2889	3386	2997	3403	2664	3010	3086	3448	2784	46.7446	46.0181	52.1303	45.4836	51.9202	40.7172	42.7568	41.1587	39.7043	44.7196
366	ENSMUSG00000003154	1725.12	1674.52	1715.63	1637.12	1717.18	1509.2	1528.23	1537.48	1470.79	1614.1	0.146218	0.000343668	0.0121105	Foxj2	6	122819914	122845366	+	5346	protein_coding	forkhead box J2 [Source:MGI Symbol;Acc:MGI:1926805]	Fork	1657	1553	1651	1600	1676	1445	1573	1692	1875	1470	22.4462	21.9148	22.5183	21.5116	22.6534	19.5657	19.7948	19.9917	19.1274	20.9185
367	ENSMUSG00000016487	8734.9	8568.86	7863.24	8649.13	7087.98	10499.6	9307.33	9866.39	10348.1	8764.44	-0.254329	0.000349211	0.0122722	Ppfibp1	6	146888487	147032025	+	11135	protein_coding	PTPRF interacting protein, binding protein 1 (liprin beta 1) [Source:MGI Symbol;Acc:MGI:1914783]	-	8390	7947	7567	8453	6918	10053	9580	10858	13192	7982	197.066	194.446	178.954	197.058	162.132	236.023	209.035	222.449	233.343	196.949
368	ENSMUSG00000037568	902.641	885.244	1016.29	898.372	1009.2	1105	1042.46	1139.48	1050.34	1105.71	-0.207475	0.000352467	0.0123527	Vash2	1	190947646	190979296	-	4314	protein_coding	vasohibin 2 [Source:MGI Symbol;Acc:MGI:2444826]	-	867	821	978	878	985	1058	1073	1254	1339	1007	14.5858	14.388	16.566	14.6602	16.5343	17.7912	16.7693	18.4009	16.9639	17.7965
369	ENSMUSG00000102918	13628.1	13015.6	13331.2	12857.6	12734.4	12097.6	11853.7	12248.9	12502.9	12144.2	0.107628	0.000363627	0.0127091	Pcdhgc3	18	37806364	37841873	+	5499	protein_coding	protocadherin gamma subfamily C, 3 [Source:MGI Symbol;Acc:MGI:1935201]	-	13090	12071	12829	12566	12429	11583	12201	13480	15939	11060	161.209	154.86	159.078	153.596	152.73	142.587	139.588	144.8	147.824	143.086
370	ENSMUSG00000041164	1756.35	1790.98	1949.44	1911.34	1938.49	1642.88	1675.9	1671.05	1630.02	1742.57	0.161305	0.000365229	0.0127304	Zmiz2	11	6389074	6406158	+	4655	protein_coding	zinc finger, MIZ-type containing 2 [Source:MGI Symbol;Acc:MGI:106374]	zf-MIZ	1687	1661	1876	1868	1892	1573	1725	1839	2078	1587	23.3958	23.9959	26.1952	25.7118	26.1808	21.8051	22.2236	22.2451	21.7021	23.1202
371	ENSMUSG00000066800	254.03	211.337	192.243	203.617	185.447	287.217	309.921	261.698	339.654	223.997	-0.446047	0.000368385	0.0127714	Rnasel	1	153749426	153764221	+	6641	protein_coding	ribonuclease L (2', 5'-oligoisoadenylate synthetase-dependent) [Source:MGI Symbol;Acc:MGI:1098272]	-	244	196	185	199	181	275	319	288	433	204	4.70738	3.93904	3.59359	3.81044	3.48423	5.30311	5.7172	4.84632	6.29089	4.1344
372	ENSMUSG00000028599	1852.13	1861.06	1968.15	1939.99	1833.98	2216.27	2041.2	2088.13	2092.83	2033.54	-0.147227	0.000368512	0.0127714	Tnfrsf1b	4	145213463	145246870	-	3818	protein_coding	tumor necrosis factor receptor superfamily, member 1b [Source:MGI Symbol;Acc:MGI:1314883]	-	1779	1726	1894	1896	1790	2122	2101	2298	2668	1852	40.6094	41.0427	43.5309	42.9557	40.7701	48.4176	44.5532	45.7541	45.8638	44.4103
373	ENSMUSG00000030107	254.03	246.92	193.282	286.497	168.03	373.905	243.856	787.821	826.778	478.739	-1.23944	0.00037024	0.0127714	Usp18	6	121245906	121270917	+	2790	protein_coding	ubiquitin specific peptidase 18 [Source:MGI Symbol;Acc:MGI:1344364]	-	244	229	186	280	164	358	251	867	1054	436	13.1913	12.8967	10.1246	15.0241	8.84669	19.3459	12.6059	40.8834	42.9114	24.7615
374	ENSMUSG00000090213	1788.62	1772.65	2089.73	1770.14	2097.3	1238.69	1597.21	1461.15	1320.96	1807.35	0.358891	0.000371069	0.0127714	Tmem189	2	167642608	167689822	-	3265	protein_coding	transmembrane protein 189 [Source:MGI Symbol;Acc:MGI:2142624]	-	1718	1644	2011	1730	2047	1186	1644	1608	1684	1646	57.1618	56.9809	67.3693	57.1296	67.9578	39.4435	50.8144	46.6657	42.1948	57.5314
375	ENSMUSG00000029482	939.08	938.079	885.355	867.676	1062.48	1078.89	1053.15	1154.02	1222.13	1056.3	-0.247156	0.000371384	0.0127714	Aacs	5	125475814	125517410	+	3854	protein_coding	acetoacetyl-CoA synthetase [Source:MGI Symbol;Acc:MGI:1926144]	-	902	870	852	848	1037	1033	1084	1270	1558	962	50.5348	50.7748	48.0607	47.1533	57.9697	57.8485	56.4177	62.0607	65.7333	56.6175
376	ENSMUSG00000024789	5229.49	5173.45	5028.44	5105.78	4596.23	5691.08	5628.12	5805.52	5426.61	5442.92	-0.155553	0.000374617	0.0128481	Jak2	19	29251828	29313080	+	5030	protein_coding	Janus kinase 2 [Source:MGI Symbol;Acc:MGI:96629]	-	5023	4798	4839	4990	4486	5449	5793	6389	6918	4957	48.1813	47.9425	46.7345	47.5059	42.9352	52.2444	51.6204	53.4537	49.9723	49.9489
377	ENSMUSG00000049339	2187.37	1954.87	2097	2091.43	2325.78	1797.46	1987.77	1810.99	1768.08	1911.66	0.200794	0.000377464	0.0129113	Retreg2	1	75142778	75147913	+	2999	protein_coding	reticulophagy regulator family member 2 [Source:MGI Symbol;Acc:MGI:2388278]	-	2101	1813	2018	2044	2270	1721	2046	1993	2254	1741	72.7377	65.3847	70.3431	70.2339	78.4148	59.5555	65.8024	60.1825	58.7654	63.3176
378	ENSMUSG00000060143	2901.57	2441.16	2773.49	2437.27	2467.17	1846.55	2495.88	2097.22	1922.61	2172.99	0.305763	0.000381399	0.0130105	Gm10076	14	105681828	105682211	+	384	lincRNA	predicted gene 10076 [Source:MGI Symbol;Acc:MGI:3704451]	-	2787	2264	2669	2382	2408	1768	2569	2308	2451	1979	348.161	294.621	335.705	295.336	300.15	220.766	298.133	251.483	230.579	259.705
379	ENSMUSG00000038034	2128.03	2169.44	2154.16	2182.49	1931.32	1932.19	1883.81	1773.73	1955.56	1749.16	0.184282	0.000382757	0.0130105	Igsf8	1	172261641	172319841	+	5217	protein_coding	immunoglobulin superfamily, member 8 [Source:MGI Symbol;Acc:MGI:2154090]	-	2044	2012	2073	2133	1885	1850	1939	1952	2493	1593	63.0944	64.6968	64.4282	65.3481	58.0577	57.0807	55.602	52.5556	57.9517	51.6557
380	ENSMUSG00000040433	2915.1	2819.63	3108.09	2779.02	2873.92	3102.99	3279.91	3287.58	3127.48	3263.33	-0.147809	0.000383407	0.0130105	Zbtb38	9	96682770	96752831	-	11733	protein_coding	zinc finger and BTB domain containing 38 [Source:MGI Symbol;Acc:MGI:2442866]	ZBTB	2800	2615	2991	2716	2805	2971	3376	3618	3987	2972	65.8641	64.0777	70.8393	63.4093	65.8358	69.8556	73.7727	74.2316	70.627	73.4398
381	ENSMUSG00000079481	122.851	122.921	99.7583	122.784	93.236	162.931	133.101	138.119	171.788	158.116	-0.445923	0.000384737	0.0130212	Nhsl2	X	101849385	102092055	+	16952	protein_coding	NHS-like 2 [Source:MGI Symbol;Acc:MGI:3645090]	-	118	114	96	120	91	156	137	152	219	144	1.82711	1.83879	1.49665	1.84415	1.40593	2.41443	1.97063	2.05284	2.55365	2.34227
382	ENSMUSG00000056313	634.035	597.351	738.835	523.88	749.986	377.038	544.061	528.848	453.394	510.582	0.426389	0.00038715	0.0130683	Tcim	8	24437180	24438984	-	1805	protein_coding	transcriptional and immune response regulator [Source:MGI Symbol;Acc:MGI:1916318]	-	609	554	711	512	732	361	560	582	578	465	16.1429	15.2975	18.9758	13.47	19.3604	9.56487	13.7897	13.456	11.5379	12.9482
383	ENSMUSG00000031299	8183.11	7767.72	7645.02	7898.1	7166.87	8789.9	8558.28	8696.01	8628.61	8174.8	-0.148459	0.000391493	0.0131803	Pdha1	X	160122209	160138413	-	3734	protein_coding	pyruvate dehydrogenase E1 alpha 1 [Source:MGI Symbol;Acc:MGI:97532]	-	7860	7204	7357	7719	6995	8416	8809	9570	11000	7445	322.803	308.201	304.217	314.636	286.643	345.485	336.082	342.813	340.206	321.198
384	ENSMUSG00000003762	470.581	475.509	441.638	474.766	520.482	395.838	424.562	400.725	377.306	420.544	0.241469	0.000394807	0.013257	Coq8b	7	27233023	27257950	+	5586	protein_coding	coenzyme Q8B [Source:MGI Symbol;Acc:MGI:1924139]	-	452	441	425	464	508	379	437	441	481	383	12.8041	13.0135	12.1218	13.0455	14.3587	10.7315	11.4999	10.8963	10.261	11.3973
385	ENSMUSG00000021614	867.243	829.175	744.031	790.936	964.121	1003.69	992.912	922.304	1072.3	1044.22	-0.26331	0.00039837	0.0133418	Vcan	13	89655312	89742509	-	14462	protein_coding	versican [Source:MGI Symbol;Acc:MGI:102889]	-	833	769	716	773	941	961	1022	1015	1367	951	10.2588	9.86556	8.87831	9.44849	11.5632	11.8299	11.6924	10.903	12.6781	12.3033
386	ENSMUSG00000043252	5348.17	5309.31	5616.6	5794.4	5387.19	6267.6	5620.35	6244.41	6184.36	6340	-0.158997	0.000403244	0.0134698	Tmem64	4	15265831	15286753	+	4670	protein_coding	transmembrane protein 64 [Source:MGI Symbol;Acc:MGI:2140359]	-	5137	4924	5405	5663	5258	6001	5785	6872	7884	5774	52.6301	52.5518	55.7555	57.5842	53.7507	61.4548	55.0593	61.4097	60.8283	62.1432
387	ENSMUSG00000051495	3279.49	3408.35	3905.12	3379.64	3727.39	2709.24	2818.43	3290.31	2847.44	3208.43	0.251068	0.000404722	0.0134841	Irf2bp2	8	126588296	126593986	-	5080	protein_coding	interferon regulatory factor 2 binding protein 2 [Source:MGI Symbol;Acc:MGI:2443921]	-	3150	3161	3758	3303	3638	2594	2901	3621	3630	2922	29.668	31.0133	35.637	30.8758	34.1884	24.4206	25.3821	29.7465	25.7465	28.9101
388	ENSMUSG00000029094	1725.12	1854.59	1767.59	1706.7	1676.2	1859.08	1979.02	1926.39	1987.72	1921.55	-0.148934	0.000410072	0.0136269	Afap1	5	35893319	36003923	+	12651	protein_coding	actin filament associated protein 1 [Source:MGI Symbol;Acc:MGI:1917542]	-	1657	1720	1701	1668	1636	1780	2037	2120	2534	1750	26.0361	28.1532	26.9107	26.0125	25.6493	27.9564	29.7336	29.0549	29.9844	28.8858
389	ENSMUSG00000021665	2305.01	2244.92	2267.42	2335.97	2242.79	2002.17	2092.69	2159.92	2110.09	2065.39	0.127068	0.000417279	0.0138306	Hexb	13	97176331	97198357	-	1906	protein_coding	hexosaminidase B [Source:MGI Symbol;Acc:MGI:96074]	-	2214	2082	2182	2283	2189	1917	2154	2377	2690	1881	80.4939	78.8518	79.8744	82.3804	79.4091	69.6651	72.7501	75.3779	73.6499	71.8401
390	ENSMUSG00000039997	1627.25	1466.42	1556.65	1511.27	1339.11	1913.39	1515.6	2768.73	2685.07	1795.27	-0.510068	0.000422427	0.0139097	Ifi203	1	173920407	173942672	-	6706	protein_coding	interferon activated gene 203 [Source:MGI Symbol;Acc:MGI:96428]	-	1563	1360	1498	1477	1307	1832	1560	3047	3423	1635	29.315	26.5714	28.2885	27.4944	24.4594	34.3451	27.1805	49.8463	48.3473	32.2137
391	ENSMUSG00000047878	3345.08	3015.87	3451.01	3105.42	3348.3	2476.34	3064.23	2670.59	2458.37	2964.67	0.255042	0.000425156	0.0139097	A4galt	15	83226722	83251774	-	2278	protein_coding	alpha 1,4-galactosyltransferase [Source:MGI Symbol;Acc:MGI:3512453]	-	3213	2797	3321	3035	3268	2371	3154	2939	3134	2700	128.106	116.171	133.32	120.102	130.011	94.493	116.822	102.209	94.1008	113.088
392	ENSMUSG00000003348	660.063	612.447	605.824	642.571	647.529	714.388	824.836	659.698	807.167	759.834	-0.249671	0.000425556	0.0139097	Mob3a	10	80685253	80701977	-	3254	protein_coding	MOB kinase activator 3A [Source:MGI Symbol;Acc:MGI:3050117]	-	634	568	583	628	632	684	849	726	1029	692	29.9153	27.9188	27.6974	29.41	29.755	32.2602	37.2146	29.8792	36.5639	34.3006
393	ENSMUSG00000030966	168.66	130.468	172.499	166.782	129.096	215.152	153.503	335.301	278.469	219.605	-0.649248	0.000426329	0.0139097	Trim21	7	102557921	102565486	-	3714	protein_coding	tripartite motif-containing 21 [Source:MGI Symbol;Acc:MGI:106657]	-	162	121	166	163	126	206	158	369	355	200	5.22655	4.06659	5.39232	5.2194	4.05611	6.64317	4.73544	10.3838	8.62507	6.77833
394	ENSMUSG00000042700	3048.36	2977.05	3030.16	3036.87	3066.54	2821	2781.51	2875.95	2772.92	2841.69	0.105545	0.000427868	0.0139097	Sipa1l1	12	82169320	82451786	+	12806	protein_coding	signal-induced proliferation-associated 1 like 1 [Source:MGI Symbol;Acc:MGI:2443679]	-	2928	2761	2916	2968	2993	2701	2863	3165	3535	2588	37.649	36.9822	37.7517	37.8772	38.3996	34.7148	34.1984	35.4965	34.2299	34.9573
395	ENSMUSG00000040121	39.5621	39.8953	49.8792	51.1601	38.9337	81.4653	72.8654	81.7807	61.1847	49.4112	-0.660415	0.000427998	0.0139097	Rep15	6	147032584	147034245	+	1662	protein_coding	RAB15 effector protein [Source:MGI Symbol;Acc:MGI:1913782]	-	38	37	48	50	38	78	75	90	78	45	1.09394	1.10958	1.39129	1.42861	1.09152	2.24447	2.00574	2.25986	1.69098	1.36087
396	ENSMUSG00000005823	1794.87	1879.39	1860.08	1889.86	1840.13	1663.77	1672.02	1711.94	1647.28	1757.94	0.132996	0.000428597	0.0139097	Gpr108	17	57234635	57248446	-	2862	protein_coding	G protein-coupled receptor 108 [Source:MGI Symbol;Acc:MGI:1925558]	-	1724	1743	1790	1847	1796	1593	1721	1884	2100	1601	44.9024	47.2906	46.941	47.7454	46.6743	41.4721	41.6405	42.7999	41.1894	43.8042
397	ENSMUSG00000029726	1127.52	1043.75	1098.38	1111.2	1114.73	961.917	1055.09	908.674	919.339	977.243	0.189949	0.000429272	0.0139097	Mepce	5	137781906	137787655	-	3553	protein_coding	methylphosphate capping enzyme [Source:MGI Symbol;Acc:MGI:106477]	-	1083	968	1057	1086	1088	921	1086	1000	1172	890	52.8203	49.1805	51.9056	52.5696	52.9468	44.8993	49.2045	42.5404	43.0461	45.5989
398	ENSMUSG00000112336	521.595	459.335	452.03	437.931	469.253	614.123	562.521	510.675	560.075	541.327	-0.252342	0.000429424	0.0139097	Gm47766	12	80259443	80260557	+	735	antisense	predicted gene, 47766 [Source:MGI Symbol;Acc:MGI:6096919]	-	501	426	435	428	458	588	579	562	714	493	32.6131	28.8874	28.5109	27.6522	29.748	38.2595	35.0135	31.9095	35.0015	33.7127
399	ENSMUSG00000055994	320.661	349.353	295.118	324.355	300.199	390.616	371.128	388.913	389.072	355.76	-0.255946	0.000434525	0.0140265	Nod2	8	88647315	88688474	+	5014	protein_coding	nucleotide-binding oligomerization domain containing 2 [Source:MGI Symbol;Acc:MGI:2429397]	-	308	324	284	317	293	374	382	428	496	324	3.54241	3.88184	3.28877	3.61859	3.36244	4.2996	4.08145	4.2936	4.296	3.91458
400	ENSMUSG00000042254	111.399	145.564	87.2885	115.622	75.8182	159.797	140.873	208.995	205.518	130.665	-0.663702	0.000435219	0.0140265	Cilp	9	65265180	65280605	+	4252	protein_coding	cartilage intermediate layer protein, nucleotide pyrophosphohydrolase [Source:MGI Symbol;Acc:MGI:2444507]	-	107	135	84	113	74	153	145	230	262	119	1.23659	1.62525	0.977434	1.29614	0.853319	1.76742	1.55672	2.31845	2.28022	1.44471
401	ENSMUSG00000025232	7998.83	7781.74	8701.83	7903.22	8561.31	6907.84	7367.17	7337.55	7095.07	7768.53	0.166962	0.000436898	0.0140453	Hexa	9	59539540	59565109	+	1996	protein_coding	hexosaminidase A [Source:MGI Symbol;Acc:MGI:96073]	-	7683	7217	8374	7724	8356	6614	7583	8075	9045	7075	184.167	180.212	202.107	183.762	199.856	158.472	168.859	168.831	163.276	178.156
402	ENSMUSG00000001833	4208.16	4248.31	3739.9	4019.14	3927.18	4845.1	4398.15	4477.04	4519.04	4382.22	-0.167461	0.000444485	0.0142205	2007-09-01	9	25252439	25308571	+	11631	protein_coding	septin 7 [Source:MGI Symbol;Acc:MGI:1335094]	-	4042	3940	3599	3928	3833	4639	4527	4927	5761	3991	99.3791	100.911	89.0938	95.8523	94.0321	114.007	103.398	105.66	106.667	103.08
403	ENSMUSG00000002808	2719.37	2696.71	2773.49	2558.01	2950.76	2455.45	2500.74	2267.14	2252.07	2544.13	0.18948	0.000445019	0.0142205	Epdr1	13	19591706	19619927	-	2745	protein_coding	ependymin related protein 1 (zebrafish) [Source:MGI Symbol;Acc:MGI:2145369]	-	2612	2501	2669	2500	2880	2351	2574	2495	2871	2317	115.715	115.419	119.051	109.923	127.306	104.107	105.932	96.409	95.7823	107.829
404	ENSMUSG00000073155	1480.46	1549.45	1533.78	1564.48	1530.71	1332.69	1415.53	1427.53	1261.35	1394.49	0.165924	0.000445673	0.0142205	1810058I24Rik	6	35252654	35263496	+	2784	lincRNA	RIKEN cDNA 1810058I24 gene [Source:MGI Symbol;Acc:MGI:1914955]	-	1422	1437	1476	1529	1494	1276	1457	1571	1608	1270	45.9395	48.3602	48.0109	49.026	48.1588	41.2045	43.7269	44.2682	39.1207	43.1005
405	ENSMUSG00000034656	165.536	174.677	123.659	205.664	114.752	214.107	239.97	238.073	241.601	193.253	-0.525182	0.000448797	0.0142847	Cacna1a	8	84388440	84640246	+	11418	protein_coding	calcium channel, voltage-dependent, P/Q type, alpha 1A subunit [Source:MGI Symbol;Acc:MGI:109482]	-	159	162	119	201	112	205	247	262	308	176	2.71404	2.88057	2.04518	3.40523	1.90755	3.49768	3.91668	3.90076	3.95916	3.1559
406	ENSMUSG00000074182	719.406	796.828	632.842	830.841	606.546	1161.4	846.21	990.455	1142.9	755.442	-0.449958	0.000457415	0.0145211	Znhit6	3	145576205	145604795	+	2657	protein_coding	zinc finger, HIT type 6 [Source:MGI Symbol;Acc:MGI:1916996]	-	691	739	609	812	592	1112	871	1090	1457	688	36.4915	40.6539	32.3815	42.56	31.1942	58.6983	42.7301	50.2076	57.9438	38.1675
407	ENSMUSG00000006731	2779.76	2632.01	2788.04	2684.88	2708.97	2175.54	2606.64	2162.65	2181.47	2538.64	0.221371	0.000458489	0.0145211	B4galnt1	10	127165225	127172330	+	3454	protein_coding	beta-1,4-N-acetyl-galactosaminyl transferase 1 [Source:MGI Symbol;Acc:MGI:1342057]	-	2670	2441	2683	2624	2644	2083	2683	2380	2781	2312	70.8135	67.44	71.6461	69.0719	69.9689	55.2207	66.1041	55.0569	55.5444	64.4147
408	ENSMUSG00000021484	4452.82	4332.41	4391.44	4213.55	4194.59	3931.22	3862.84	4021.79	4046.82	4070.38	0.114696	0.000459837	0.0145279	Lman2	13	55343833	55362783	-	7920	protein_coding	lectin, mannose-binding 2 [Source:MGI Symbol;Acc:MGI:1914140]	-	4277	4018	4226	4118	4094	3764	3976	4426	5159	3707	90.1875	88.2596	89.7229	86.1838	86.1377	79.3349	77.8854	81.4044	81.9232	82.1149
409	ENSMUSG00000038415	655.898	630.777	829.241	755.124	640.357	531.613	616.927	592.456	513.01	567.68	0.316224	0.000461245	0.0145366	Foxq1	13	31556134	31560976	+	4843	protein_coding	forkhead box Q1 [Source:MGI Symbol;Acc:MGI:1298228]	Fork	630	585	798	738	625	509	635	652	654	517	6.22397	6.02044	7.93774	7.23629	6.16092	5.02635	5.82778	5.61829	4.86563	5.3655
410	ENSMUSG00000031349	919.299	1051.3	1028.76	949.532	1143.42	1259.58	1064.81	1342.11	1404.11	1186.97	-0.2982	0.000464772	0.0146118	Nsdhl	X	72918557	72958514	+	2853	protein_coding	NAD(P) dependent steroid dehydrogenase-like [Source:MGI Symbol;Acc:MGI:1099438]	-	883	975	990	928	1116	1206	1096	1477	1790	1081	26.739	30.7563	30.1847	27.891	33.72	36.5039	30.8317	39.0117	40.8199	34.3876
411	ENSMUSG00000004677	2942.17	2830.41	2942.87	2942.73	2878.02	3192.81	3289.63	3170.36	3194.94	2998.71	-0.124906	0.000467559	0.0146507	Myo9b	8	71272714	71360713	+	7496	protein_coding	myosin IXb [Source:MGI Symbol;Acc:MGI:106624]	-	2826	2625	2832	2876	2809	3057	3386	3489	4073	2731	25.5937	24.7648	25.8239	25.8513	25.3835	27.6735	28.4872	27.5608	27.7785	25.9821
412	ENSMUSG00000049550	4734.96	4625.7	4606.55	4751.75	4047.06	5373.58	5088.92	5524.74	5244.63	4832.41	-0.195395	0.000468293	0.0146507	Clip1	5	123577795	123684618	-	12388	protein_coding	CAP-GLY domain containing linker protein 1 [Source:MGI Symbol;Acc:MGI:1928401]	-	4548	4290	4433	4644	3950	5145	5238	6080	6686	4401	66.4229	65.2679	65.1872	67.3166	57.5617	75.1088	71.0666	77.4516	73.5357	67.5214
413	ENSMUSG00000054723	559.075	540.204	533.083	545.367	545.072	421.948	505.2	478.871	463.592	469.955	0.21811	0.000470877	0.0146722	Vmac	17	56713936	56718022	-	2464	protein_coding	vimentin-type intermediate filament associated coiled-coil protein [Source:MGI Symbol;Acc:MGI:2146912]	-	537	501	513	533	532	404	520	527	591	428	20.9568	20.3673	20.1574	20.6448	20.7158	15.7594	18.852	17.9387	17.3689	17.5464
414	ENSMUSG00000052957	28020.4	26106.6	31722.1	30520.1	25455.5	22544	24892.7	24027.2	22607.7	25787.1	0.242811	0.000471267	0.0146722	Gas1	13	60174405	60177365	-	2961	protein_coding	growth arrest specific 1 [Source:MGI Symbol;Acc:MGI:95655]	-	26914	24212	30527	29828	24845	21585	25622	26442	28821	23485	625.712	586.37	714.574	688.26	576.333	501.598	553.365	536.191	504.591	573.56
415	ENSMUSG00000040296	1596.02	1434.07	1361.29	1607.45	1032.77	1919.66	1466.05	2447.06	2411.3	1774.41	-0.511152	0.000475505	0.0147574	Ddx58	4	40203773	40239828	-	7050	protein_coding	DEAD (Asp-Glu-Ala-Asp) box polypeptide 58 [Source:MGI Symbol;Acc:MGI:2442858]	-	1533	1330	1310	1571	1008	1838	1509	2693	3074	1616	45.4162	41.0455	39.0757	46.1931	29.7967	54.428	41.5299	69.5881	68.5815	50.2924
416	ENSMUSG00000059248	6032.18	6004.78	6085.26	6383.76	5895.38	6678.06	6412.15	6484.3	6591.48	6671.61	-0.11106	0.000476304	0.0147574	2009-09-01	11	117199661	117362325	+	7565	protein_coding	septin 9 [Source:MGI Symbol;Acc:MGI:1858222]	-	5794	5569	5856	6239	5754	6394	6600	7136	8403	6076	113.894	114.036	115.901	121.722	112.857	125.632	120.522	122.35	124.391	125.467
417	ENSMUSG00000024845	2184.25	2144.64	2255.99	2143.61	2206.93	1940.54	2112.12	1938.2	1932.02	2003.9	0.140119	0.000479529	0.0148215	Tmem134	19	4125934	4132307	+	4601	processed_transcript	transmembrane protein 134 [Source:MGI Symbol;Acc:MGI:1914240]	-	2098	1989	2171	2095	2154	1858	2174	2133	2463	1825	88.2073	87.1122	91.9022	87.421	90.3615	78.0823	84.9105	78.2203	77.9826	80.6036
418	ENSMUSG00000024079	1845.88	1844.89	1787.34	1746.61	1614.72	2258.05	1703.11	3000.44	2998.84	2182.88	-0.458602	0.000481447	0.014845	Eif2ak2	17	78852564	78882573	-	5113	protein_coding	eukaryotic translation initiation factor 2-alpha kinase 2 [Source:MGI Symbol;Acc:MGI:1353449]	-	1773	1711	1720	1707	1576	2162	1753	3302	3823	1988	54.5883	54.8764	53.3195	52.1623	48.4156	66.5356	50.1389	88.6741	88.6398	64.2983
419	ENSMUSG00000103502	0	0	0	0	0	3.13328	1.94308	5.45205	3.9221	2.19605	-4.13234	0.000484997	1	9330121J05Rik	3	62337524	62340532	-	3009	antisense	RIKEN cDNA 9330121J05 gene [Source:MGI Symbol;Acc:MGI:3704218]	-	0	0	0	0	0	3	2	6	5	2	0	0	0	0	0	0.0476813	0.0295428	0.0832147	0.059872	0.0334073
420	ENSMUSG00000000959	1315.96	1367.22	1471.43	1493.88	1320.67	1230.33	1194.99	1271.24	1256.64	1132.06	0.194671	0.00048801	0.0150113	Oxa1l	14	54360834	54369673	+	4457	protein_coding	oxidase assembly 1-like [Source:MGI Symbol;Acc:MGI:1916339]	-	1264	1268	1416	1460	1289	1178	1230	1399	1602	1031	46.2007	48.2799	52.1113	52.9648	47.0103	43.0383	41.7647	44.6015	44.0959	39.587
421	ENSMUSG00000025579	7051.43	6996.77	7778.03	7268.83	7072.61	6073.34	5930.27	6795.07	6319.28	6775.92	0.181462	0.000491461	0.0150813	Gaa	11	119267887	119285454	+	4783	protein_coding	glucosidase, alpha, acid [Source:MGI Symbol;Acc:MGI:95609]	-	6773	6489	7485	7104	6903	5815	6104	7478	8056	6171	221.351	220.914	246.297	230.428	225.101	189.958	185.318	213.165	198.269	211.86
422	ENSMUSG00000021470	674.638	611.369	580.884	615.968	556.342	731.099	714.08	701.497	724.019	665.404	-0.219399	0.000496392	0.0151757	Ercc6l2	13	63815240	63900302	+	15199	protein_coding	excision repair cross-complementing rodent repair deficiency, complementation group 6 like 2 [Source:MGI Symbol;Acc:MGI:1923501]	-	648	567	559	602	543	700	735	772	923	606	13.4741	12.2815	11.7032	12.4238	11.2658	14.5489	14.1976	14.0014	14.4531	13.237
423	ENSMUSG00000056201	12720.3	12929.3	12631.9	12222.2	13705.7	14682.6	14012.5	13497.4	14273.3	14177.7	-0.137729	0.000496979	0.0151757	Cfl1	19	5490455	5495201	+	2354	protein_coding	cofilin 1, non-muscle [Source:MGI Symbol;Acc:MGI:101757]	-	12218	11991	12156	11945	13377	14058	14423	14854	18196	12912	333.853	341.315	334.436	323.947	364.714	383.961	366.112	354.02	374.426	370.631
424	ENSMUSG00000039195	596.555	568.239	582.963	570.947	726.421	372.86	518.801	475.237	501.244	512.778	0.354381	0.000498087	0.0151757	1110008P14Rik	2	32377097	32381938	-	2694	protein_coding	RIKEN cDNA 1110008P14 gene [Source:MGI Symbol;Acc:MGI:1920987]	-	573	527	561	558	709	357	534	523	639	467	16.6255	15.9286	16.3889	16.0689	20.5261	10.3537	14.3934	13.2359	13.9623	14.2341
425	ENSMUSG00000071179	4.16443	5.39126	5.19574	4.09281	3.07371	16.7108	17.4877	9.99542	8.62861	13.1763	-1.57925	0.000505459	1	Serpina16	12	103668808	103676139	-	1582	protein_coding	serine (or cysteine) peptidase inhibitor, clade A (alpha-1 antiproteinase, antitrypsin), member 16 [Source:MGI Symbol;Acc:MGI:2684892]	-	4	5	5	4	3	16	18	11	11	12	0.134871	0.17562	0.169745	0.13386	0.10093	0.539246	0.563812	0.323505	0.27931	0.425043
426	ENSMUSG00000044734	733.981	713.802	737.796	612.898	807.362	873.141	921.018	826.894	817.365	864.147	-0.254143	0.000506847	0.015406	Serpinb1a	13	32842092	32851185	-	2303	protein_coding	serine (or cysteine) peptidase inhibitor, clade B, member 1a [Source:MGI Symbol;Acc:MGI:1913472]	-	705	662	710	599	788	836	948	910	1042	787	37.0265	36.2181	37.5447	31.2236	41.2941	43.8871	46.2524	41.6864	41.2121	43.42
427	ENSMUSG00000071711	979.683	980.131	1043.31	1005.81	825.804	843.897	675.219	825.076	851.095	771.912	0.284555	0.000508111	0.0154079	Mpst	15	78406416	78414013	+	2143	protein_coding	mercaptopyruvate sulfurtransferase [Source:MGI Symbol;Acc:MGI:2179733]	-	941	909	1004	983	806	808	695	908	1085	703	39.9137	40.1644	42.8779	41.3827	34.1119	34.2572	27.3854	33.5929	34.6574	31.3242
428	ENSMUSG00000004207	71917.7	69300.3	76920.9	74512.7	76432	62423.3	61448.8	69734.4	65524.1	68839.6	0.170385	0.000510519	0.0154444	Psap	10	60277627	60302597	+	2744	protein_coding	prosaposin [Source:MGI Symbol;Acc:MGI:97783]	-	69078	64271	74023	72823	74599	59768	63249	76743	83532	62694	1254.3	1215.68	1353.3	1312.39	1351.55	1084.77	1066.88	1215.43	1142.22	1195.86
429	ENSMUSG00000025326	2164.46	2141.41	2086.61	2039.24	2066.56	2455.45	2269.51	2305.31	2433.27	2196.05	-0.152057	0.000514397	0.0154761	Ube3a	7	59228750	59311536	+	20626	protein_coding	ubiquitin protein ligase E3A [Source:MGI Symbol;Acc:MGI:105098]	-	2079	1986	2008	1993	2017	2351	2336	2537	3102	2000	45.818	45.5938	44.5566	43.5935	44.3533	51.7895	47.8252	48.7676	51.4823	46.3025
430	ENSMUSG00000024759	6371.58	6224.75	5792.22	6106.47	5550.1	7011.24	6797.85	6690.57	6969.57	6320.24	-0.169642	0.000514699	0.0154761	Atl3	19	7494040	7538608	+	6698	protein_coding	atlastin GTPase 3 [Source:MGI Symbol;Acc:MGI:1924270]	-	6120	5773	5574	5968	5417	6713	6997	7363	8885	5756	45.5743	44.7832	41.7929	44.1092	40.25	49.9681	48.4042	47.8247	49.8264	45.0279
431	ENSMUSG00000005057	249.866	224.276	253.552	236.36	221.307	180.686	209.852	186.278	192.183	191.057	0.303805	0.000515185	0.0154761	Sh2b2	5	136218147	136246556	-	5406	protein_coding	SH2B adaptor protein 2 [Source:MGI Symbol;Acc:MGI:1345171]	-	240	208	244	231	216	173	216	205	245	174	5.76163	5.20167	5.89781	5.504	5.174	4.15134	4.81715	4.29257	4.42929	4.38809
432	ENSMUSG00000034855	176.988	175.755	124.698	177.014	127.047	285.128	155.446	483.415	417.311	265.722	-1.04116	0.000529446	0.0158673	Cxcl10	5	92346638	92348889	-	2252	protein_coding	chemokine (C-X-C motif) ligand 10 [Source:MGI Symbol;Acc:MGI:1352450]	-	170	163	120	173	124	273	160	532	532	242	6.48107	6.47337	4.60623	6.546	4.71692	10.4032	5.66657	17.6904	15.2737	9.69182
433	ENSMUSG00000028842	914.093	974.739	997.583	1003.76	1087.07	883.585	826.779	887.775	898.945	841.088	0.197518	0.000531069	0.0158788	Ago3	4	126331704	126429556	-	16571	protein_coding	argonaute RISC catalytic subunit 3 [Source:MGI Symbol;Acc:MGI:2446634]	-	878	904	960	981	1061	846	851	977	1146	766	13.5249	14.5062	14.8894	14.9983	16.3078	13.0262	12.1779	13.127	13.2941	12.3954
434	ENSMUSG00000033917	1000.51	1079.33	1036.03	1059.01	1025.6	947.295	890.9	821.442	965.62	924.538	0.192661	0.000532505	0.0158847	Gde1	7	118688545	118705778	-	1692	protein_coding	glycerophosphodiester phosphodiesterase 1 [Source:MGI Symbol;Acc:MGI:1891827]	-	961	1001	997	1035	1001	907	917	904	1231	842	50.0867	54.3473	52.3192	53.5392	52.0561	47.2513	44.3987	41.0957	48.316	46.1002
435	ENSMUSG00000022636	139.509	114.295	143.403	156.55	177.251	110.709	88.41	124.488	90.2082	105.411	0.496737	0.000534959	0.0159209	Alcam	16	52248996	52454074	-	7121	protein_coding	activated leukocyte cell adhesion molecule [Source:MGI Symbol;Acc:MGI:1313266]	-	134	106	138	153	173	106	91	137	115	96	3.34619	2.75738	3.4697	3.79201	4.31053	2.64582	2.11101	2.98398	2.16261	2.51831
436	ENSMUSG00000107215	41.6443	37.7388	38.4485	42.9745	30.7371	55.3546	43.7192	89.9588	71.3822	59.2934	-0.745211	0.000541926	0.016088	Gm43197	6	3336772	3339354	-	2583	TEC	predicted gene 43197 [Source:MGI Symbol;Acc:MGI:5663334]	-	40	35	37	42	30	53	45	99	91	54	0.74093	0.675352	0.690058	0.772145	0.554469	0.981298	0.774341	1.59949	1.26938	1.05076
437	ENSMUSG00000034708	9252.33	9029.28	9572.64	9208.83	9030.57	8117.28	8229.9	8755.08	8402.7	8816.05	0.123236	0.000543082	0.016088	Grn	11	102430315	102437048	+	3474	protein_coding	granulin [Source:MGI Symbol;Acc:MGI:95832]	-	8887	8374	9212	9000	8814	7772	8471	9635	10712	8029	454.763	446.383	474.625	457.093	450.03	397.531	402.687	430.042	412.795	431.602
438	ENSMUSG00000035783	80901.4	85208.8	63923.2	72189	52508.2	107672	100650	85321.8	103949	79818.8	-0.428517	0.000547745	0.0161888	Acta2	19	34241090	34255336	-	1781	protein_coding	actin, alpha 2, smooth muscle, aorta [Source:MGI Symbol;Acc:MGI:87909]	-	77707	79025	61515	70552	51249	103092	103599	93897	132517	72693	2087.55	2211.5	1663.89	1881.13	1373.73	2768.28	2585.45	2200.18	2680.92	2051.46
439	ENSMUSG00000011256	1477.33	1525.73	1537.94	1700.56	1467.19	1719.13	1836.21	1718.3	1666.89	1884.21	-0.194163	0.000552758	0.0162994	Adam19	11	46055992	46147343	+	7115	protein_coding	a disintegrin and metallopeptidase domain 19 (meltrin beta) [Source:MGI Symbol;Acc:MGI:105377]	-	1419	1415	1480	1662	1432	1646	1890	1891	2125	1716	28.9029	30.0234	30.352	33.5987	29.1032	33.5117	35.7621	33.5954	32.595	36.7171
440	ENSMUSG00000085057	23.9455	9.70426	11.4306	13.3016	14.344	31.3328	26.2315	29.9863	41.5742	20.8625	-1.05415	0.000556952	0.0163854	Gm13415	2	24440418	24486855	+	5662	processed_transcript	predicted gene 13415 [Source:MGI Symbol;Acc:MGI:3651241]	-	23	9	11	13	14	30	27	33	53	19	0.543968	0.221734	0.261942	0.305156	0.330379	0.70921	0.593215	0.680752	0.943964	0.472054
441	ENSMUSG00000026313	2699.59	2598.59	2664.38	2548.8	2603.43	2090.94	2568.75	1982.73	2133.62	2365.15	0.235707	0.000559442	0.0164155	Hdac4	1	91928779	92195699	-	15813	protein_coding	histone deacetylase 4 [Source:MGI Symbol;Acc:MGI:3036234]	-	2593	2410	2564	2491	2541	2002	2644	2182	2720	2154	55.7088	53.9366	55.4634	53.1162	54.4709	42.9925	52.7698	40.8889	44.0073	48.6138
442	ENSMUSG00000028341	41.6443	35.5823	43.6443	18.4177	63.5234	16.7108	29.1461	12.7214	10.9819	19.7645	1.19389	0.000560534	0.0164155	Nr4a3	4	48045153	48086447	+	5987	protein_coding	nuclear receptor subfamily 4, group A, member 3 [Source:MGI Symbol;Acc:MGI:1352457]	NGFIB-like	40	33	42	18	62	16	30	14	14	18	0.590139	0.50717	0.623894	0.263572	0.912693	0.235951	0.411167	0.180157	0.155545	0.278971
443	ENSMUSG00000031639	241.537	241.528	218.221	191.339	211.062	268.418	231.226	336.21	319.259	293.173	-0.394775	0.00056196	0.0164197	Tlr3	8	45395665	45411080	-	5207	protein_coding	toll-like receptor 3 [Source:MGI Symbol;Acc:MGI:2156367]	-	232	224	210	187	206	257	238	370	407	267	5.70116	5.73414	5.19591	4.56089	5.05105	6.31272	5.43319	7.93061	7.53189	6.89254
444	ENSMUSG00000035692	477.869	495.996	362.663	491.137	357.575	664.255	466.338	1100.4	1255.07	701.639	-0.938993	0.000569439	0.0166004	Isg15	4	156199424	156200818	-	756	protein_coding	ISG15 ubiquitin-like modifier [Source:MGI Symbol;Acc:MGI:1855694]	-	459	460	349	480	349	636	480	1211	1600	639	29.0491	30.3265	22.2388	30.1504	22.0386	40.2332	28.2204	66.8487	76.256	42.4828
445	ENSMUSG00000020235	1243.08	1277.73	1255.29	1188.96	1187.48	1096.65	1141.56	1009.54	1078.58	1136.46	0.172437	0.000573403	0.0166781	Fzr1	10	81366222	81378516	-	4488	protein_coding	fizzy and cell division cycle 20 related 1 [Source:MGI Symbol;Acc:MGI:1926790]	-	1194	1185	1208	1162	1159	1050	1175	1111	1375	1035	33.4667	34.5996	34.0912	32.3256	32.4138	29.4175	30.5949	27.1614	29.0232	30.4748
446	ENSMUSG00000041959	3855.22	3833.18	3287.87	3735.71	2994.82	4845.1	4186.36	4177.18	4562.97	3854.07	-0.28859	0.000582462	0.0169033	S100a10	3	93555080	93564643	+	1212	protein_coding	S100 calcium binding protein A10 (calpactin) [Source:MGI Symbol;Acc:MGI:1339468]	-	3703	3555	3164	3651	2923	4639	4309	4597	5817	3510	299.783	299.805	257.904	293.358	236.114	375.393	324.066	324.607	354.64	298.506
447	ENSMUSG00000005043	789.16	804.376	836.515	745.915	787.895	627.7	770.43	677.871	631.458	671.992	0.23055	0.000588181	0.0170307	Sgsh	11	119343425	119355536	-	4414	protein_coding	N-sulfoglucosamine sulfohydrolase (sulfamidase) [Source:MGI Symbol;Acc:MGI:1350341]	-	758	746	805	729	769	601	793	746	805	612	14.3121	14.673	15.3037	13.6614	14.4877	11.3427	13.9095	12.2858	11.4463	12.1389
448	ENSMUSG00000074797	495.568	487.37	433.325	457.372	522.531	421.948	393.473	412.538	416.527	382.113	0.240392	0.000594131	0.0171642	Itpa	2	130667610	130681614	+	1963	protein_coding	inosine triphosphatase (nucleoside triphosphate pyrophosphatase) [Source:MGI Symbol;Acc:MGI:96622]	-	476	452	417	447	510	404	405	454	531	348	31.2407	30.9028	27.5561	29.1175	33.3982	26.5035	24.6929	25.9896	26.2448	23.9931
449	ENSMUSG00000020152	5587.63	5865.69	5130.28	5282.8	5387.19	6310.43	6124.58	6004.52	6140.43	5761.34	-0.155014	0.000595917	0.0171771	Actr2	11	20062304	20112913	-	5204	protein_coding	ARP2 actin-related protein 2 [Source:MGI Symbol;Acc:MGI:1913963]	-	5367	5440	4937	5163	5258	6042	6304	6608	7828	5247	124.896	131.875	115.677	119.248	122.089	140.542	136.282	134.128	137.184	128.269
450	ENSMUSG00000057863	5345.05	5358.91	5281.99	5561.11	5318.55	5047.71	4715.85	4913.2	5054.8	5084.96	0.11454	0.000608019	0.0174377	Rpl36	17	56613416	56614243	+	383	protein_coding	ribosomal protein L36 [Source:MGI Symbol;Acc:MGI:1860603]	-	5134	4970	5083	5435	5191	4833	4854	5407	6444	4631	641.355	646.761	639.337	673.868	647.042	603.486	563.307	589.154	606.223	607.729
451	ENSMUSG00000010095	8817.15	8955.96	10428.9	8513.05	11621.7	7154.32	7717.9	8197.15	7269.21	8662.33	0.309691	0.000609151	0.0174377	Slc3a2	19	8706882	8723369	-	3529	protein_coding	solute carrier family 3 (activators of dibasic and neutral amino acid transport), member 2 [Source:MGI Symbol;Acc:MGI:96955]	-	8469	8306	10036	8320	11343	6850	7944	9021	9267	7889	398.823	407.46	475.856	388.869	532.984	322.438	347.528	370.537	328.641	390.267
452	ENSMUSG00000048126	15339.7	17112.9	12850.1	15063.6	11974.2	19796.1	16806.6	17570.1	20640.4	16587.9	-0.337462	0.000609834	0.0174377	Col6a3	1	90765923	90843971	-	11963	protein_coding	collagen, type VI, alpha 3 [Source:MGI Symbol;Acc:MGI:88461]	-	14734	15871	12366	14722	11687	18954	17299	19336	26313	15107	149.514	167.768	126.344	148.272	118.332	192.251	163.073	171.142	201.078	161.039
453	ENSMUSG00000055850	2215.48	2457.34	2397.32	2342.11	2242.79	2107.65	2181.1	2094.49	2120.29	2029.15	0.145598	0.000610394	0.0174377	Rnf181	6	72359714	72366956	-	2860	protein_coding	ring finger protein 181 [Source:MGI Symbol;Acc:MGI:1913760]	-	2128	2279	2307	2289	2189	2018	2245	2305	2703	1848	105.399	117.585	115.048	112.523	108.18	99.9064	103.296	99.5783	100.82	96.1521
454	ENSMUSG00000020608	1602.27	1513.87	1513	1635.08	1381.12	1798.5	1775.97	1855.51	1812.79	1584.45	-0.208121	0.000612196	0.0174503	Smc6	12	11265886	11319785	+	12502	protein_coding	structural maintenance of chromosomes 6 [Source:MGI Symbol;Acc:MGI:1914491]	-	1539	1404	1456	1598	1348	1722	1828	2042	2311	1443	35.5035	33.74	33.819	36.5883	31.0285	39.7076	39.1752	41.0883	40.1483	34.9697
455	ENSMUSG00000073700	1997.89	1881.55	2185.33	1966.6	2478.44	1625.13	1703.11	1873.69	1576.68	1864.45	0.282562	0.000616577	0.0175362	Klhl21	4	152008803	152017680	+	3986	protein_coding	kelch-like 21 [Source:MGI Symbol;Acc:MGI:1919288]	-	1919	1745	2103	1922	2419	1556	1753	2062	2010	1698	23.0345	21.8195	25.4162	22.8976	28.972	18.669	19.5474	21.5885	18.1691	21.4109
456	ENSMUSG00000025498	588.226	573.63	578.806	537.181	406.755	659.033	534.346	1048.61	1119.37	746.658	-0.614837	0.000634832	0.017949	Irf7	7	141262706	141266481	-	3776	protein_coding	interferon regulatory factor 7 [Source:MGI Symbol;Acc:MGI:1859212]	IRF	565	532	557	525	397	631	550	1154	1427	680	20.3254	19.9364	20.1749	18.7448	14.2501	22.6896	18.3804	36.2097	38.6588	25.6975
457	ENSMUSG00000029672	2124.9	2038.97	1852.8	1850.97	1807.34	2136.9	2179.16	2219.89	2201.08	2207.03	-0.178101	0.000635285	0.017949	Fam3c	6	22306520	22356243	-	3713	protein_coding	family with sequence similarity 3, member C [Source:MGI Symbol;Acc:MGI:107892]	-	2041	1891	1783	1809	1764	2046	2243	2443	2806	2010	72.0685	69.5567	63.39	63.3976	62.1498	72.213	73.5756	75.2411	74.6146	74.5574
458	ENSMUSG00000078429	10119.6	9798.07	10013.2	10018.2	9513.14	9225.42	8914.83	9189.42	8807.46	9544.04	0.115022	0.000635289	0.017949	Ctdsp2	10	126978717	126999975	+	5524	protein_coding	CTD (carboxy-terminal domain, RNA polymerase II, polypeptide A) small phosphatase 2 [Source:MGI Symbol;Acc:MGI:1098748]	-	9720	9087	9636	9791	9285	8833	9176	10113	11228	8692	178.731	174.06	178.401	178.687	170.355	162.349	156.744	162.197	155.479	167.898
459	ENSMUSG00000110388	46.8499	71.1646	39.4877	50.1369	26.6388	115.931	89.3815	81.7807	93.3459	49.4112	-0.879292	0.000644091	0.0181448	Gm30329	8	79225930	79233224	+	3077	antisense	predicted gene, 30329 [Source:MGI Symbol;Acc:MGI:5589488]	-	45	66	38	49	26	111	92	90	119	45	0.699724	1.06906	0.594928	0.75621	0.403391	1.72522	1.32894	1.22064	1.39346	0.735053
460	ENSMUSG00000022462	19332.3	18244	18424.1	18470.9	17920.8	17039.8	16182.9	17482.9	17272.1	17309.3	0.115416	0.000645047	0.0181448	Slc38a2	15	96687392	96699730	-	8838	protein_coding	solute carrier family 38, member 2 [Source:MGI Symbol;Acc:MGI:1915010]	-	18569	16920	17730	18052	17491	16315	16657	19240	22019	15764	164.893	156.516	158.522	159.101	154.977	144.813	137.408	149.021	147.247	147.053
461	ENSMUSG00000028164	999.464	1010.32	1163.85	1086.64	1051.21	881.496	887.014	992.272	909.926	946.499	0.202087	0.000646482	0.0181454	Manba	3	135485611	135571404	+	6971	protein_coding	mannosidase, beta A, lysosomal [Source:MGI Symbol;Acc:MGI:88175]	-	960	937	1120	1062	1026	844	913	1092	1160	862	33.9732	34.5422	39.9071	37.3011	36.2285	29.8549	30.015	33.7068	30.9141	32.0453
462	ENSMUSG00000040713	3656.37	3575.48	4460.03	3722.41	4648.48	3013.17	3147.78	3547.46	2954.12	3575.17	0.305386	0.000650287	0.0182016	Creg1	1	165763746	165775308	+	2362	protein_coding	cellular repressor of E1A-stimulated genes 1 [Source:MGI Symbol;Acc:MGI:1344382]	-	3512	3316	4292	3638	4537	2885	3240	3904	3766	3256	102.773	101.084	126.459	105.662	132.474	84.3874	88.0788	99.6467	82.9924	100.092
463	ENSMUSG00000079658	1398.21	1452.4	1275.04	1350.63	1465.14	1607.37	1629.27	1478.41	1553.93	1575.67	-0.176115	0.000651324	0.0182016	Eloc	1	16641725	16657042	-	3026	protein_coding	elongin C [Source:MGI Symbol;Acc:MGI:1915173]	-	1343	1347	1227	1320	1430	1539	1677	1627	1981	1435	96.3367	100.653	88.6191	93.9771	102.351	110.347	111.751	101.796	107.012	108.133
464	ENSMUSG00000075706	10659.9	10646.7	11424.4	10726.2	11360.4	9515.77	10475.1	9454.76	9522.07	10351.1	0.152672	0.000656764	0.0183137	Gpx4	10	80047166	80056439	+	1724	protein_coding	glutathione peroxidase 4 [Source:MGI Symbol;Acc:MGI:104767]	-	10239	9874	10994	10483	11088	9111	10782	10405	12139	9427	723.62	726.927	782.304	735.311	781.888	643.616	707.872	641.393	646.056	699.872
465	ENSMUSG00000031532	3648.04	3573.33	3735.74	3600.65	3692.55	3275.32	3533.48	3201.26	3238.08	3424.74	0.130946	0.000660311	0.0183727	Saraf	8	34154575	34170821	+	2929	protein_coding	store-operated calcium entry-associated regulatory factor [Source:MGI Symbol;Acc:MGI:1915137]	-	3504	3314	3595	3519	3604	3136	3637	3523	4128	3119	128.665	126.764	132.912	128.247	132.045	115.101	124.063	112.834	114.149	120.311
466	ENSMUSG00000041324	2091.59	2255.7	1453.77	1620.75	1349.36	2533.78	2619.27	2226.25	2564.27	2055.5	-0.452332	0.000683925	0.0189885	Inhba	13	16011851	16031621	+	6390	protein_coding	inhibin beta-A [Source:MGI Symbol;Acc:MGI:96570]	-	2009	2092	1399	1584	1317	2426	2696	2450	3269	1872	24.2793	26.3368	17.0232	18.9996	15.8811	29.3059	30.2676	25.8257	29.7512	23.7659
467	ENSMUSG00000004565	621.542	654.499	733.639	727.497	769.453	550.413	610.126	606.994	556.938	628.071	0.24935	0.000691853	0.0191672	Pnpla6	8	3515384	3544267	+	9698	protein_coding	patatin-like phospholipase domain containing 6 [Source:MGI Symbol;Acc:MGI:1354723]	-	597	607	706	711	751	527	628	668	710	572	17.0327	18.0402	20.2806	20.1331	21.379	15.0289	16.6445	16.6232	15.2546	17.1434
468	ENSMUSG00000031805	301.921	251.233	296.157	285.474	255.118	208.885	214.71	234.438	237.679	234.978	0.296295	0.000693851	0.0191811	Jak3	8	71676296	71690575	+	5352	protein_coding	Janus kinase 3 [Source:MGI Symbol;Acc:MGI:99928]	-	290	233	285	279	249	200	221	258	303	214	3.98369	3.33418	3.94185	3.80386	3.41292	2.74616	2.82022	3.09127	3.13447	3.08812
469	ENSMUSG00000070047	13485.5	13190.3	13938.1	12538.3	15188.2	10605.1	12165.6	11807.3	10974.8	12889.7	0.225805	0.000700904	0.0192983	Fat1	8	44935447	45052257	+	15655	protein_coding	FAT atypical cadherin 1 [Source:MGI Symbol;Acc:MGI:109168]	-	12953	12233	13413	12254	14824	10154	12522	12994	13991	11739	62.5372	61.5242	65.202	58.7189	71.4121	49.0019	56.1622	54.7193	50.8687	59.5376
470	ENSMUSG00000110841	226.962	239.372	259.787	256.824	233.602	184.864	225.397	159.018	200.027	189.959	0.342738	0.000702882	0.0192983	Gpx4-ps2	10	45875291	45876086	+	796	transcribed_processed_pseudogene	glutathione peroxidase 4, pseudogene 2 [Source:MGI Symbol;Acc:MGI:3779731]	-	218	222	250	251	228	177	232	175	255	173	15.6143	16.5639	18.029	17.8431	16.2944	12.672	15.4367	10.9328	13.7543	13.0168
471	ENSMUSG00000045216	2013.5	2119.84	2222.74	2021.85	2007.13	1792.24	1948.91	1893.68	1815.93	1885.31	0.153703	0.00070332	0.0192983	Hs6st1	1	36068400	36106446	+	5542	protein_coding	heparan sulfate 6-O-sulfotransferase 1 [Source:MGI Symbol;Acc:MGI:1354958]	-	1934	1966	2139	1976	1959	1716	2006	2084	2315	1717	26.4004	27.9564	29.3989	26.7715	26.6825	23.4142	25.4382	24.8131	23.7979	24.6216
472	ENSMUSG00000040006	2278.99	2193.16	2320.42	2277.65	2709.99	1952.03	2015.94	2086.32	1943.01	2162.01	0.214024	0.000704111	0.0192983	Ginm1	10	7767947	7792824	-	2996	protein_coding	glycoprotein integral membrane 1 [Source:MGI Symbol;Acc:MGI:2384905]	-	2189	2034	2233	2226	2645	1869	2075	2296	2477	1969	105.26	101.886	108.112	106.237	126.906	89.8329	92.6913	96.2985	89.6971	99.4618
473	ENSMUSG00000029328	2307.1	2257.86	2486.68	2415.78	2772.49	2834.57	2843.69	2866.87	2778.41	2687.97	-0.194985	0.000705888	0.0193058	Hnrnpdl	5	100033577	100039664	-	4818	protein_coding	heterogeneous nuclear ribonucleoprotein D-like [Source:MGI Symbol;Acc:MGI:1355299]	-	2216	2094	2393	2361	2706	2714	2927	3155	3542	2448	60.2419	59.2994	65.4996	63.7026	73.3999	73.7474	73.9187	74.8097	72.5123	69.9089
474	ENSMUSG00000028532	121.81	99.1991	135.089	123.808	138.317	91.9096	96.1823	79.9633	75.3043	106.509	0.468109	0.000710492	0.0193904	Cachd1	4	100776675	101029220	+	6020	protein_coding	cache domain containing 1 [Source:MGI Symbol;Acc:MGI:2444177]	-	117	92	130	121	135	88	99	88	96	97	2.05882	1.68642	2.30326	2.11325	2.37031	1.54783	1.61834	1.35065	1.27215	1.79307
475	ENSMUSG00000042419	579.897	541.282	558.023	586.295	597.325	427.171	479.94	483.415	515.363	529.249	0.232755	0.000715479	0.019485	Nfkbil1	17	35220175	35235792	-	1746	protein_coding	nuclear factor of kappa light polypeptide gene enhancer in B cells inhibitor like 1 [Source:MGI Symbol;Acc:MGI:1340031]	-	557	502	537	573	583	409	494	532	657	482	25.2846	23.7383	24.5438	25.8159	26.4063	18.558	20.832	21.0641	22.4595	22.9848
476	ENSMUSG00000069793	197.811	213.494	157.951	193.385	144.465	283.04	191.393	332.575	358.48	209.723	-0.603448	0.000718768	0.0195331	Slfn9	11	82978390	82991830	-	5965	protein_coding	schlafen 9 [Source:MGI Symbol;Acc:MGI:2445121]	-	190	198	152	189	141	271	197	366	457	191	2.31964	2.51812	1.86843	2.29013	1.71761	3.30707	2.23427	3.89742	4.20162	2.44958
477	ENSMUSG00000031557	2085.34	1944.09	1844.49	2027.99	1784.8	2329.07	2125.73	2248.97	2180.69	2109.31	-0.18266	0.000731176	0.0198283	Plekha2	8	25039144	25102376	-	5579	protein_coding	pleckstrin homology domain-containing, family A (phosphoinositide binding specific) member 2 [Source:MGI Symbol;Acc:MGI:1928144]	-	2003	1803	1775	1982	1742	2230	2188	2475	2780	1921	45.3333	42.5086	40.4485	44.5218	39.339	50.4486	46.003	48.8586	47.3822	45.6726
478	ENSMUSG00000037098	2146.77	1979.67	2128.18	2039.24	2069.63	1804.77	1930.45	1792.81	1862.21	1969.86	0.147503	0.000738582	0.0199869	Rab11fip3	17	25989036	26069409	-	6789	protein_coding	RAB11 family interacting protein 3 (class II) [Source:MGI Symbol;Acc:MGI:2444431]	-	2062	1836	2048	1993	2020	1728	1987	1973	2374	1794	33.7521	31.3062	33.7528	32.3782	32.9916	28.2725	30.2143	28.1689	29.2636	30.848
479	ENSMUSG00000029060	1896.9	1898.8	2028.42	1949.2	1956.93	1663.77	1768.2	1689.23	1683.36	1901.78	0.161459	0.000744175	0.0200959	Mib2	4	155654677	155669198	-	4724	protein_coding	mindbomb E3 ubiquitin protein ligase 2 [Source:MGI Symbol;Acc:MGI:2679684]	-	1822	1761	1952	1905	1910	1593	1820	1859	2146	1732	54.7579	55.1319	59.067	56.8232	57.2757	47.8544	50.8127	48.7312	48.5693	54.6813
480	ENSMUSG00000039361	9050.35	9315.01	7605.53	8603.09	8031.61	10412.9	10626.7	9092.2	10172.3	9479.26	-0.224658	0.000747196	0.020135	Picalm	7	90130213	90213465	+	15732	protein_coding	phosphatidylinositol binding clathrin assembly protein [Source:MGI Symbol;Acc:MGI:2385902]	-	8693	8639	7319	8408	7839	9970	10938	10006	12968	8633	151.796	157.145	128.68	145.719	136.581	174.018	177.432	152.399	170.529	158.36
481	ENSMUSG00000038244	4715.18	4703.33	4661.62	4576.79	4888.23	5225.27	5487.25	4884.12	5019.5	5260.64	-0.135877	0.000752335	0.0202075	Mical2	7	112225856	112413106	+	15218	protein_coding	microtubule associated monooxygenase, calponin and LIM domain containing 2 [Source:MGI Symbol;Acc:MGI:2444947]	-	4529	4362	4486	4473	4771	5003	5648	5375	6399	4791	78.2848	78.5427	78.0732	76.7373	82.2855	86.4398	90.6928	81.037	83.2955	86.9949
482	ENSMUSG00000037773	831.845	832.41	804.301	754.1	824.78	674.7	719.91	702.405	654.206	771.912	0.202135	0.000753036	0.0202075	Pced1a	2	130417247	130424701	-	5072	protein_coding	PC-esterase domain containing 1A [Source:MGI Symbol;Acc:MGI:2442177]	-	799	772	774	737	805	646	741	773	834	703	13.2142	13.3001	12.8885	12.0974	13.284	10.6791	11.3845	11.1507	10.3871	12.2135
483	ENSMUSG00000024901	403.95	400.031	499.831	432.815	492.819	354.061	342.953	378.009	361.617	395.289	0.28442	0.000755569	0.0202332	Peli3	19	4930651	4943127	-	3786	protein_coding	pellino 3 [Source:MGI Symbol;Acc:MGI:1924963]	-	388	371	481	423	481	339	353	416	461	360	17.3011	17.233	21.595	18.7204	21.4006	15.1095	14.6224	16.1795	15.4802	16.8631
484	ENSMUSG00000020994	1031.74	1115.99	1158.65	1214.54	1197.72	1392.22	1264.94	1305.77	1364.89	1230.89	-0.198148	0.00077389	0.0206243	Pnn	12	59066884	59073998	+	5762	protein_coding	pinin [Source:MGI Symbol;Acc:MGI:1100514]	-	991	1035	1115	1187	1169	1333	1302	1437	1740	1121	25.4782	27.7192	28.8627	30.2885	29.9881	34.2557	31.0963	32.2241	33.6883	30.2756
485	ENSMUSG00000038000	561.157	526.187	661.938	568.901	596.3	466.859	466.338	512.492	493.4	520.464	0.245155	0.000774912	0.0206243	Acd	8	105695860	105701102	-	3625	protein_coding	adrenocortical dysplasia [Source:MGI Symbol;Acc:MGI:87873]	-	539	488	637	556	582	447	480	564	629	474	13.5659	12.7945	16.1423	13.8889	14.6157	11.2454	11.2229	12.3813	11.9219	12.5323
486	ENSMUSG00000031364	82.2476	58.2256	97.68	66.5082	74.7937	99.2205	102.983	117.219	102.759	111.999	-0.492255	0.000775024	0.0206243	Grpr	X	163513904	163549677	-	2523	protein_coding	gastrin releasing peptide receptor [Source:MGI Symbol;Acc:MGI:95836]	-	79	54	94	65	73	95	106	129	131	102	1.49814	1.06675	1.79481	1.2234	1.38129	1.80076	1.86738	2.13375	1.87081	2.03197
487	ENSMUSG00000080242	1725.12	1775.88	1797.73	1773.21	2094.22	1484.13	1570.98	1585.64	1593.16	1697.55	0.208958	0.000776605	0.0206243	Atp6v0c-ps2	6	37806086	37806550	+	465	processed_pseudogene	ATPase, H+ transporting, lysosomal V0 subunit C, pseudogene 2 [Source:MGI Symbol;Acc:MGI:2151816]	-	1657	1647	1730	1733	2044	1421	1617	1745	2031	1546	170.495	176.534	179.226	176.978	209.85	146.147	154.561	156.608	157.374	167.105
488	ENSMUSG00000075415	2356.03	2214.73	2581.25	2409.64	2525.57	2071.1	2145.16	2272.59	2034.78	2166.41	0.17754	0.000799282	0.0211826	Fnbp1	2	31026206	31142008	-	10030	protein_coding	formin binding protein 1 [Source:MGI Symbol;Acc:MGI:109606]	-	2263	2054	2484	2355	2465	1983	2208	2501	2594	1973	41.7082	39.435	46.0952	43.0785	45.3307	36.5315	37.8041	40.205	36.0032	38.1994
489	ENSMUSG00000053012	929.71	859.366	885.355	861.537	767.404	1040.25	1002.63	935.026	1005.63	962.969	-0.201018	0.00080256	0.0212219	Krcc1	6	71271677	71285319	+	1913	protein_coding	lysine-rich coiled-coil 1 [Source:MGI Symbol;Acc:MGI:1889377]	-	893	797	852	842	749	996	1032	1029	1282	877	32.5904	30.3	31.3073	30.4988	27.2747	36.3334	34.9882	32.7555	35.2339	33.6226
490	ENSMUSG00000037434	257.154	332.101	262.905	280.358	290.978	241.263	233.169	235.347	225.913	223.997	0.295412	0.000804074	0.0212219	Slc30a1	1	191906767	191913247	+	5244	protein_coding	solute carrier family 30 (zinc transporter), member 1 [Source:MGI Symbol;Acc:MGI:1345281]	-	247	308	253	274	284	231	240	259	288	204	3.99252	5.18616	4.11754	4.39575	4.58044	3.73224	3.60382	3.65156	3.50571	3.46396
491	ENSMUSG00000006728	4817.21	4841.35	4892.31	4798.82	4944.58	5330.75	5092.8	5058.59	5281.5	5211.23	-0.0964484	0.000812615	0.0214033	Cdk4	10	127063534	127067920	+	3249	protein_coding	cyclin-dependent kinase 4 [Source:MGI Symbol;Acc:MGI:88357]	-	4627	4490	4708	4690	4826	5104	5242	5567	6733	4746	206.512	208.756	211.568	207.755	214.918	227.701	217.343	216.719	226.303	222.519
492	ENSMUSG00000114289	40.6032	40.9736	20.783	30.6961	8.19657	57.4435	81.6092	42.7077	72.951	48.3131	-1.10507	0.000829998	0.0218163	Gm48453	14	59084136	59087118	-	2309	lincRNA	predicted gene, 48453 [Source:MGI Symbol;Acc:MGI:6097966]	-	39	38	20	30	8	55	84	47	93	44	0.808132	0.82025	0.417268	0.61698	0.165404	1.13917	1.61696	0.849464	1.45122	0.957773
493	ENSMUSG00000037418	196.769	184.381	150.677	206.687	92.2114	264.24	249.685	268.968	242.386	215.213	-0.579229	0.000835175	0.0219075	Best1	19	9985174	10001633	-	2152	protein_coding	bestrophin 1 [Source:MGI Symbol;Acc:MGI:1346332]	-	189	171	145	202	90	253	257	296	309	196	7.599	7.16202	5.86988	8.0608	3.61057	10.1677	9.59909	10.3804	9.35593	8.27833
494	ENSMUSG00000038525	465.375	475.509	501.909	445.093	518.433	427.171	381.814	391.639	437.706	406.27	0.233993	0.000843168	0.0220721	Armc10	5	21645813	21662694	+	3407	protein_coding	armadillo repeat containing 10 [Source:MGI Symbol;Acc:MGI:1914461]	-	447	441	483	435	506	409	393	431	558	370	15.2437	15.6663	16.5843	14.7233	17.2176	13.9417	12.4503	12.8201	14.3302	13.2549
495	ENSMUSG00000023832	1110.86	1228.13	1128.52	1134.73	1308.38	1448.62	1191.11	1511.13	1548.44	1381.32	-0.261237	0.000849471	0.0221476	Acat2	17	12942890	12960747	-	2544	protein_coding	acetyl-Coenzyme A acetyltransferase 2 [Source:MGI Symbol;Acc:MGI:87871]	-	1067	1139	1086	1109	1277	1387	1226	1663	1974	1258	29.9948	33.3542	30.7382	30.9418	35.8188	38.9732	32.0166	40.7759	41.7891	37.1497
496	ENSMUSG00000025993	155.125	181.146	199.517	191.339	182.374	150.397	148.645	130.849	150.609	135.057	0.344928	0.000851045	0.0221476	Slc40a1	1	45908068	45926523	-	9000	protein_coding	solute carrier family 40 (iron-regulated transporter), member 1 [Source:MGI Symbol;Acc:MGI:1315204]	-	149	168	192	187	178	144	153	144	192	123	4.72118	5.54522	6.12538	5.88083	5.6276	4.56073	4.50359	3.97976	4.58142	4.09413
497	ENSMUSG00000048782	7.28776	14.0173	14.5481	22.5105	12.2949	36.5549	20.4023	22.7169	47.8496	27.4507	-1.13903	0.000851234	0.0221476	Insc	7	114743694	114850383	+	3722	protein_coding	INSC spindle orientation adaptor protein [Source:MGI Symbol;Acc:MGI:1917942]	-	7	13	14	22	12	35	21	25	61	25	0.324534	0.627842	0.653517	1.01232	0.555113	1.62195	0.904448	1.01095	2.12974	1.21757
498	ENSMUSG00000074576	159.29	187.616	205.751	193.385	155.735	137.864	138.93	122.671	151.393	143.841	0.375226	0.000854489	0.0221678	Mocs3	2	168230622	168232594	+	1973	protein_coding	molybdenum cofactor synthesis 3 [Source:MGI Symbol;Acc:MGI:1916622]	-	153	174	198	189	152	132	143	135	193	131	3.71027	4.3955	4.83445	4.54892	3.67787	3.1996	3.22146	2.85547	3.52457	3.33717
499	ENSMUSG00000030208	6252.9	6694.86	5950.17	5990.85	6414.84	7584.63	6922.21	7389.34	7717.9	6360.87	-0.200935	0.000855466	0.0221678	Emp1	6	135362545	135383173	+	5935	protein_coding	epithelial membrane protein 1 [Source:MGI Symbol;Acc:MGI:107941]	-	6006	6209	5726	5855	6261	7262	7125	8132	9839	5793	119.733	128.943	114.934	115.848	124.541	144.709	131.953	141.402	147.712	121.318
500	ENSMUSG00000007039	1357.61	1519.26	1301.01	1378.25	1263.3	1550.97	1520.46	1561.1	1630.81	1494.41	-0.187023	0.000857613	0.0221786	Ddah2	17	35059035	35062095	+	1593	protein_coding	dimethylarginine dimethylaminohydrolase 2 [Source:MGI Symbol;Acc:MGI:1859016]	-	1304	1409	1252	1347	1233	1485	1565	1718	2079	1361	68.1864	76.7497	65.9161	69.907	64.3313	77.6166	76.0217	78.3561	81.867	74.7603
501	ENSMUSG00000061981	2944.25	2982.44	3039.51	2916.13	2955.89	2624.64	2795.11	2634.25	2603.49	2879.02	0.133252	0.000869048	0.0224291	Flot2	11	78037931	78060434	+	2740	protein_coding	flotillin 2 [Source:MGI Symbol;Acc:MGI:103309]	-	2828	2766	2925	2850	2885	2513	2877	2899	3319	2622	51.428	52.3984	53.5567	51.4396	52.3486	45.6795	48.603	45.9831	45.4529	50.0894
502	ENSMUSG00000027639	2181.12	2200.71	1750.97	2165.1	1432.35	2730.13	2409.41	2531.57	2783.9	2211.42	-0.380743	0.000880809	0.0226508	Samhd1	2	157097533	157135265	-	9150	protein_coding	SAM domain and HD domain, 1 [Source:MGI Symbol;Acc:MGI:1927468]	-	2095	2041	1685	2116	1398	2614	2480	2786	3549	2014	53.6024	54.3986	43.4077	53.7338	35.6899	66.8518	58.946	62.1742	68.3817	54.1317
503	ENSMUSG00000058793	4502.79	4238.61	4306.23	4439.68	4401.56	3822.6	4085.32	4169.91	3854.64	4108.81	0.127465	0.000881167	0.0226508	Cds2	2	132263148	132312050	+	9125	protein_coding	CDP-diacylglycerol synthase (phosphatidate cytidylyltransferase) 2 [Source:MGI Symbol;Acc:MGI:1332236]	-	4325	3931	4144	4339	4296	3660	4205	4589	4914	3742	64.7269	61.284	62.4433	64.4497	64.1508	54.7505	58.4612	59.9027	55.3819	58.8295
504	ENSMUSG00000027107	2396.63	2437.93	2220.66	2406.57	1652.63	2957.82	2603.72	3103.12	3151.01	2446.4	-0.360101	0.000885352	0.0227128	Chrna1	2	73563215	73580338	-	4386	protein_coding	cholinergic receptor, nicotinic, alpha polypeptide 1 (muscle) [Source:MGI Symbol;Acc:MGI:87885]	-	2302	2261	2137	2352	1613	2832	2680	3415	4017	2228	25.1118	25.6932	23.4717	25.4649	17.5568	30.8798	27.1588	32.4932	32.9996	25.5317
505	ENSMUSG00000039427	873.49	759.089	847.946	846.189	916.991	762.432	750.027	698.771	666.756	769.716	0.220848	0.000889235	0.0227669	Alg1	16	5233621	5244912	+	2682	protein_coding	asparagine-linked glycosylation 1 (beta-1,4-mannosyltransferase) [Source:MGI Symbol;Acc:MGI:2384774]	-	839	704	816	827	895	730	772	769	850	701	34.0478	29.7609	33.3415	33.3093	36.2401	29.6114	29.1037	27.2197	25.9765	29.884
506	ENSMUSG00000001661	551.787	519.717	747.148	612.898	645.48	437.615	402.217	532.483	431.431	552.307	0.386271	0.000892443	0.0228035	Hoxc6	15	102998257	103011881	+	2408	protein_coding	homeobox C6 [Source:MGI Symbol;Acc:MGI:96197]	Homeobox	530	482	719	599	630	419	414	586	550	503	25.232	23.9038	34.4645	28.3031	29.9264	19.9387	18.3096	24.3334	19.7184	25.1557
507	ENSMUSG00000001123	2158.22	2267.56	2129.22	2018.78	1841.15	2621.51	2198.59	2765.1	2862.35	2242.17	-0.285635	0.000898238	0.022893	Lgals9	11	78962974	78984946	-	2137	protein_coding	lectin, galactose binding, soluble 9 [Source:MGI Symbol;Acc:MGI:109496]	-	2073	2103	2049	1973	1797	2510	2263	3043	3649	2042	80.6372	85.2159	80.2501	76.1721	69.7466	97.5928	81.7756	103.245	106.892	83.4419
508	ENSMUSG00000099143	167.618	236.137	128.854	162.689	89.1377	307.061	204.995	263.516	350.635	193.253	-0.752481	0.000899515	0.022893	Gm27483	7	142576853	142576923	+	71	misc_RNA	predicted gene, 27483 [Source:MGI Symbol;Acc:MGI:5530865]	-	161	219	124	159	87	294	211	290	447	176	108.495	153.735	84.1341	106.344	58.498	198.033	132.089	170.455	226.843	124.591
509	ENSMUSG00000033880	4135.28	4370.15	4559.79	4360.89	4276.56	4722.9	4519.59	5592.89	5730.97	4901.59	-0.2312	0.000915563	0.0232553	Lgals3bp	11	118392751	118402092	-	2847	protein_coding	lectin, galactoside-binding, soluble, 3 binding protein [Source:MGI Symbol;Acc:MGI:99554]	-	3972	4053	4388	4262	4174	4522	4652	6155	7306	4464	198.167	210.642	220.423	211.042	207.785	225.508	215.608	267.843	274.496	233.959
510	ENSMUSG00000038524	591.349	608.134	600.628	577.086	577.858	551.457	485.769	509.766	473.789	544.621	0.207167	0.00092159	0.0233621	Fchsd1	18	37957431	37969774	-	5473	protein_coding	FCH and double SH3 domains 1 [Source:MGI Symbol;Acc:MGI:2441771]	-	568	564	578	564	564	528	500	561	604	496	25.2333	26.1006	25.8536	24.8678	25.0002	23.4459	20.6347	21.7379	20.2068	23.1473
511	ENSMUSG00000032440	7303.37	6683	6881.24	7256.55	5722.23	7871.84	8303.74	7712.83	7523.37	7953	-0.217832	0.000924478	0.0233891	Tgfbr2	9	116084293	116175360	-	8187	protein_coding	transforming growth factor, beta receptor II [Source:MGI Symbol;Acc:MGI:98729]	-	7015	6198	6622	7092	5585	7537	8547	8488	9591	7243	58.0284	53.4084	55.153	58.2256	46.0973	62.3189	65.6794	61.2418	59.7463	62.9396
512	ENSMUSG00000070691	569.486	556.378	582.963	540.251	574.784	492.969	504.228	501.588	483.987	501.798	0.185498	0.000928385	0.0234417	Runx3	4	135120652	135177990	+	5003	protein_coding	runt related transcription factor 3 [Source:MGI Symbol;Acc:MGI:102672]	Runt	547	516	561	528	561	472	519	552	617	457	22.0114	21.6299	22.7295	21.0875	22.5248	18.9849	19.4012	19.3744	18.6973	19.3183
513	ENSMUSG00000085287	161.372	156.346	148.598	141.202	156.759	91.9096	136.987	101.772	98.8368	137.253	0.436374	0.000932415	0.0234972	4833418N02Rik	17	87274886	87282814	-	2762	lincRNA	RIKEN cDNA 4833418N02 gene [Source:MGI Symbol;Acc:MGI:1921847]	-	155	145	143	138	153	88	141	112	126	125	5.55926	5.4175	5.16403	4.91244	5.4754	3.15483	4.69794	3.50375	3.40322	4.70964
514	ENSMUSG00000040462	8996.22	8679.92	9240.11	8526.35	8877.91	8122.51	8338.71	8159.9	8082.66	8464.68	0.106625	0.000937022	0.023567	Os9	10	127095650	127121131	-	2629	protein_coding	amplified in osteosarcoma [Source:MGI Symbol;Acc:MGI:1924301]	-	8641	8050	8892	8333	8665	7777	8583	8980	10304	7709	213.55	207.242	221.26	204.395	213.67	192.113	197.051	193.572	191.768	200.137
515	ENSMUSG00000074364	6580.85	6746.62	6331.53	6522.92	5900.5	7177.3	7270.02	6755.09	7139	7081.17	-0.142902	0.000942118	0.0236322	Ehd2	7	15946958	15967567	-	5119	protein_coding	EH-domain containing 2 [Source:MGI Symbol;Acc:MGI:2154274]	-	6321	6257	6093	6375	5759	6872	7483	7434	9101	6449	110.095	113.526	106.852	110.204	100.085	119.639	121.077	112.937	119.373	117.996
516	ENSMUSG00000042116	802.694	764.48	644.272	843.119	530.728	1049.65	894.787	855.063	990.722	882.813	-0.38244	0.000943298	0.0236322	Vwa1	4	155768149	155774698	-	3623	protein_coding	von Willebrand factor A domain containing 1 [Source:MGI Symbol;Acc:MGI:2179729]	-	771	709	620	824	518	1005	921	941	1263	804	10.1819	9.75359	8.24388	10.8002	6.82561	13.2662	11.2989	10.8391	12.5606	11.1538
517	ENSMUSG00000035781	3075.43	3163.59	2987.55	3202.62	3031.71	2832.49	2854.38	2886.86	2886.66	2873.53	0.108967	0.000947661	0.0236602	R3hdm4	10	79910052	79921208	-	5584	protein_coding	R3H domain containing 4 [Source:MGI Symbol;Acc:MGI:1924814]	-	2954	2934	2875	3130	2959	2712	2938	3177	3680	2617	120.388	124.56	117.972	126.605	120.325	110.477	111.231	112.933	112.942	112.039
518	ENSMUSG00000026458	157.207	162.816	147.559	153.48	90.1622	221.418	205.966	201.726	208.656	161.41	-0.492572	0.000948105	0.0236602	Ppfia4	1	134296783	134332928	-	6572	protein_coding	protein tyrosine phosphatase, receptor type, f polypeptide (PTPRF), interacting protein (liprin), alpha 4 [Source:MGI Symbol;Acc:MGI:1915757]	-	151	151	142	150	88	212	212	222	266	147	1.87411	1.95227	1.77449	1.84774	1.08978	2.63003	2.44431	2.40325	2.48618	1.91658
519	ENSMUSG00000024991	9182.57	8356.45	8746.52	8713.6	9309.25	10322.1	9805.73	9818.23	9689.93	9253.07	-0.141909	0.00095245	0.0237225	Eif3a	19	60761116	60790693	-	5176	protein_coding	eukaryotic translation initiation factor 3, subunit A [Source:MGI Symbol;Acc:MGI:95301]	-	8820	7750	8417	8516	9086	9883	10093	10805	12353	8427	81.5297	74.6266	78.3378	78.1295	83.8028	91.3154	86.6703	87.1167	85.9912	81.83
520	ENSMUSG00000018677	2883.87	2900.5	3035.35	2852.69	3090.11	2642.4	2714.48	2587.9	2636.43	2847.18	0.137317	0.000967257	0.0240446	Slc25a39	11	102402985	102407946	-	2756	protein_coding	solute carrier family 25, member 39 [Source:MGI Symbol;Acc:MGI:1196386]	-	2770	2690	2921	2788	3016	2530	2794	2848	3361	2593	144.528	146.207	153.451	144.377	157.015	131.947	135.426	129.611	132.061	142.124
521	ENSMUSG00000027253	1331.58	1316.55	1201.26	1508.2	874.984	1965.61	1551.55	1760.1	1909.28	1329.71	-0.45074	0.000972441	0.0241267	Lrp4	2	91457511	91513779	+	10504	protein_coding	low density lipoprotein receptor-related protein 4 [Source:MGI Symbol;Acc:MGI:2442252]	-	1279	1221	1156	1474	854	1882	1597	1937	2434	1211	15.457	15.3715	14.0663	17.6801	10.298	22.7344	17.9293	20.4181	22.1519	15.3742
522	ENSMUSG00000032018	979.683	1052.37	1150.34	1036.5	1079.9	1264.8	1077.44	1398.45	1320.18	1212.22	-0.244234	0.00098096	0.0242841	Sc5d	9	42251595	42264256	-	4866	protein_coding	sterol-C5-desaturase [Source:MGI Symbol;Acc:MGI:1353611]	-	941	976	1107	1013	1054	1211	1109	1539	1683	1104	18.8458	20.362	22.3224	20.1357	21.0622	24.2425	20.6329	26.884	25.383	23.2267
523	ENSMUSG00000110631	117.645	164.972	146.52	150.411	96.3097	231.863	146.702	209.904	218.069	173.488	-0.538088	0.000982573	0.0242841	Gm42047	8	121833247	121841178	+	5647	lincRNA	predicted gene, 42047 [Source:MGI Symbol;Acc:MGI:5624932]	-	113	153	141	147	94	222	151	231	278	158	1.57855	2.22647	1.9832	2.03812	1.31023	3.09986	1.95957	2.81464	2.92456	2.31862
524	ENSMUSG00000033576	537.212	524.03	519.574	473.743	402.656	648.589	485.769	678.78	717.744	630.267	-0.364574	0.000985914	0.024307	Apol6	15	77044729	77057106	+	4498	protein_coding	apolipoprotein L 6 [Source:MGI Symbol;Acc:MGI:1919189]	-	516	486	500	463	393	621	500	747	915	574	20.1867	19.806	19.6948	17.9775	15.3407	24.2837	18.1714	25.4897	26.9569	23.5895
525	ENSMUSG00000027597	526.801	571.473	522.692	488.068	534.826	430.304	489.655	432.529	462.023	456.779	0.218292	0.00098729	0.024307	Ahcy	2	155059310	155074497	-	2805	protein_coding	S-adenosylhomocysteine hydrolase [Source:MGI Symbol;Acc:MGI:87968]	-	506	530	503	477	522	412	504	476	589	416	21.2367	23.1717	21.2555	19.8695	21.8598	17.2839	19.6503	17.425	18.616	18.341
526	ENSMUSG00000064179	637.158	646.951	518.535	563.785	374.993	793.764	691.735	846.885	852.664	599.522	-0.466318	0.000989529	0.0243155	Tnnt1	7	4504570	4516382	-	2204	protein_coding	troponin T1, skeletal, slow [Source:MGI Symbol;Acc:MGI:1333868]	-	612	600	499	551	366	760	712	932	1087	546	41.4752	42.3578	34.049	37.0613	24.7489	51.4823	44.8249	55.0912	55.4754	38.8706
527	ENSMUSG00000031229	4134.24	3808.38	4108.8	4205.36	3859.56	4832.56	4247.56	4876.86	4805.35	4193.36	-0.190756	0.000994994	0.024403	Atrx	X	105797615	105929403	-	21757	protein_coding	ATRX, chromatin remodeler [Source:MGI Symbol;Acc:MGI:103067]	-	3971	3532	3954	4110	3767	4627	4372	5367	6126	3819	111.762	103.552	112.046	114.807	105.786	130.167	114.308	131.751	129.839	112.911
528	ENSMUSG00000039196	1332.62	1247.54	1200.22	1197.15	1033.79	1374.47	1463.14	1346.66	1365.67	1431.83	-0.215738	0.000999814	0.0244553	Orm1	4	63344560	63348163	+	775	protein_coding	orosomucoid 1 [Source:MGI Symbol;Acc:MGI:97443]	-	1280	1157	1155	1170	1009	1316	1506	1482	1741	1304	79.0223	74.4077	71.7941	71.6899	62.1541	81.2089	86.3709	79.8027	80.9418	84.5687
529	ENSMUSG00000047735	1146.26	1006.01	1103.58	1180.78	879.082	1329.56	1048.29	1740.11	1839.46	1326.42	-0.455111	0.00100094	0.0244553	Samd9l	6	3372257	3399572	-	5427	protein_coding	sterile alpha motif domain containing 9-like [Source:MGI Symbol;Acc:MGI:1343184]	-	1101	933	1062	1154	858	1273	1079	1915	2345	1208	18.2973	16.152	17.7702	19.0343	14.2274	21.1464	16.658	27.7586	29.3479	21.0892
530	ENSMUSG00000031555	4846.36	4499.54	4979.6	4818.26	4583.93	5079.05	5072.4	5444.78	5115.2	5363.86	-0.135991	0.00100609	0.0245345	Adam9	8	24949611	25016927	-	4115	protein_coding	a disintegrin and metallopeptidase domain 9 (meltrin gamma) [Source:MGI Symbol;Acc:MGI:105376]	-	4655	4173	4792	4709	4474	4863	5221	5992	6521	4885	84.3001	78.7231	87.3761	84.6389	80.8432	88.028	87.8345	94.6477	88.9318	92.9321
531	ENSMUSG00000054453	295.675	276.032	281.609	348.912	195.693	479.392	292.433	440.707	484.771	338.192	-0.543192	0.00101385	0.0246767	Sytl5	X	9885622	9994543	+	2301	protein_coding	synaptotagmin-like 5 [Source:MGI Symbol;Acc:MGI:2668451]	-	284	256	271	341	191	459	301	485	618	308	5.99124	5.62579	5.75619	7.13979	4.02041	9.67874	5.89885	8.92421	9.81796	6.82561
532	ENSMUSG00000028803	289.428	279.267	409.425	304.914	381.14	242.307	238.998	294.41	243.954	244.86	0.395907	0.00102562	0.0249023	Nipal3	4	135445420	135495038	-	7588	protein_coding	NIPA-like domain containing 3 [Source:MGI Symbol;Acc:MGI:1921802]	-	278	259	394	298	372	232	246	324	311	223	7.72419	7.49641	11.0223	8.21783	10.3131	6.44324	6.34959	7.85205	6.50733	6.50887
533	ENSMUSG00000032417	34.3566	38.8171	48.84	43.9977	27.6634	19.8441	22.3454	21.8082	24.317	26.3526	0.755687	0.001027	0.0249023	Rwdd2a	9	86571991	86574899	+	1380	protein_coding	RWD domain containing 2A [Source:MGI Symbol;Acc:MGI:1916769]	-	33	36	47	43	27	19	23	24	31	24	1.33919	1.52186	1.9204	1.73192	1.09328	0.770707	0.867078	0.84951	0.947379	1.02313
534	ENSMUSG00000069874	482.033	408.657	383.446	435.884	312.494	630.834	416.79	934.117	875.412	574.268	-0.763345	0.00103248	0.0249218	Irgm2	11	58199618	58222782	+	3690	protein_coding	immunity-related GTPase family M member 2 [Source:MGI Symbol;Acc:MGI:1926262]	-	463	379	369	426	305	604	429	1028	1116	523	6.35652	5.4203	5.10073	5.80471	4.17808	8.28864	5.4714	12.3101	11.5382	7.5428
535	ENSMUSG00000030795	3365.9	3575.48	3288.91	3333.59	3647.47	4096.24	3921.13	3694.67	4103.3	3588.35	-0.173293	0.00103283	0.0249218	Fus	7	127967457	127985701	+	11695	protein_coding	fused in sarcoma [Source:MGI Symbol;Acc:MGI:1353633]	-	3233	3316	3165	3258	3560	3922	4036	4066	5231	3268	87.3431	93.3217	86.0922	87.3587	95.9647	105.91	101.292	95.812	106.425	92.7465
536	ENSMUSG00000083567	66.6309	57.1473	58.1923	66.5082	54.3023	76.2432	97.1538	82.6894	96.4836	72.4697	-0.495907	0.00103435	0.0249218	Gm11451	2	162898894	162899523	-	630	processed_pseudogene	predicted gene 11451 [Source:MGI Symbol;Acc:MGI:3705412]	-	64	53	56	65	53	73	100	91	123	66	4.8605	4.19297	4.28209	4.89944	4.0162	5.54155	7.05511	6.02798	7.03461	5.26547
537	ENSMUSG00000021796	4148.82	4096.28	4056.84	4261.64	4000.95	4327.06	4400.1	4479.76	4405.3	4395.4	-0.097991	0.00103558	0.0249218	Bmpr1a	14	34410734	34503341	-	6351	protein_coding	bone morphogenetic protein receptor, type 1A [Source:MGI Symbol;Acc:MGI:1338938]	-	3985	3799	3904	4165	3905	4143	4529	4930	5616	4003	82.1122	81.5443	80.9946	85.1779	80.2858	85.3301	86.693	88.6045	87.1446	86.6477
538	ENSMUSG00000024937	4945.26	4852.13	4763.46	4648.41	4952.78	5174.09	5566.91	5047.69	5175.6	5446.21	-0.128112	0.00103947	0.0249686	Ehbp1l1	19	5707376	5726317	-	6440	protein_coding	EH domain binding protein 1-like 1 [Source:MGI Symbol;Acc:MGI:3612340]	-	4750	4500	4584	4543	4834	4954	5730	5555	6598	4960	45.5626	44.9648	44.2718	43.2504	46.2658	47.4984	51.059	46.476	47.6608	49.9792
539	ENSMUSG00000091971	626.747	543.439	846.906	560.715	1173.13	388.527	384.729	493.41	401.623	525.955	0.773859	0.00104239	0.0249921	Hspa1a	17	34969190	34972156	-	2967	protein_coding	heat shock protein 1A [Source:MGI Symbol;Acc:MGI:96244]	-	602	504	815	548	1145	372	396	543	512	479	9.70779	8.46641	13.2327	8.77075	18.4233	5.99618	5.93228	7.63754	6.21768	8.11431
540	ENSMUSG00000059005	5769.82	6176.22	6171.51	6026.66	7056.22	7423.79	6579.26	7297.56	7077.82	7279.91	-0.192598	0.00104697	0.024993	Hnrnpa3	2	75659261	75669407	+	5396	protein_coding	heterogeneous nuclear ribonucleoprotein A3 [Source:MGI Symbol;Acc:MGI:1917171]	-	5542	5728	5939	5890	6887	7108	6772	8031	9023	6630	153.449	165.214	165.569	161.862	190.268	196.722	174.188	193.953	188.141	192.843
541	ENSMUSG00000033701	1193.11	1191.47	1232.43	1258.54	1241.78	1131.11	1051.2	1124.03	1113.09	1123.28	0.142637	0.00104728	0.024993	Acbd6	1	155558120	155691330	+	6453	protein_coding	acyl-Coenzyme A binding domain containing 6 [Source:MGI Symbol;Acc:MGI:1919732]	-	1146	1105	1186	1230	1212	1083	1082	1237	1419	1023	34.8133	34.9678	36.2754	37.085	36.7369	32.885	30.5345	32.7763	32.4622	32.6459
542	ENSMUSG00000020680	1965.61	2075.63	1968.15	1903.16	2239.71	2432.47	2326.83	2288.95	2190.1	2236.68	-0.17634	0.00104898	0.024993	Taf15	11	83473086	83506743	+	2919	protein_coding	TATA-box binding protein associated factor 15 [Source:MGI Symbol;Acc:MGI:1917689]	-	1888	1925	1894	1860	2186	2329	2395	2519	2792	2037	79.1695	84.0875	79.9655	77.4107	91.4628	97.6187	93.2962	92.1326	88.1669	89.7303
543	ENSMUSG00000035181	1559.58	1519.26	1450.65	1445.79	1415.96	1580.22	1709.91	1586.55	1640.22	1671.2	-0.147756	0.00105023	0.024993	Heatr5a	12	51875871	51971321	-	20676	protein_coding	HEAT repeat containing 5A [Source:MGI Symbol;Acc:MGI:2444133]	-	1498	1409	1396	1413	1382	1513	1760	1746	2091	1522	19.4551	19.0624	18.2547	18.2136	17.9089	19.6412	21.2343	19.7786	20.4508	20.7649
544	ENSMUSG00000029185	4288.32	4316.24	3774.19	4074.39	3558.33	4677.99	4505.99	4474.31	4724.56	4445.91	-0.190211	0.00105881	0.0251506	Fam114a1	5	64970071	65041886	+	2976	protein_coding	family with sequence similarity 114, member A1 [Source:MGI Symbol;Acc:MGI:1915553]	-	4119	4003	3632	3982	3473	4479	4638	4924	6023	4049	112.166	113.553	99.5824	107.623	94.3655	121.915	117.328	116.955	123.514	115.827
545	ENSMUSG00000021816	2212.36	2089.65	2015.95	2090.4	1924.14	2417.85	2266.6	2276.23	2245.79	2269.62	-0.151161	0.00106989	0.0253668	Ppp3cb	14	20499364	20546573	-	8809	protein_coding	protein phosphatase 3, catalytic subunit, beta isoform [Source:MGI Symbol;Acc:MGI:107163]	-	2125	1938	1940	2043	1878	2315	2333	2505	2863	2067	51.0657	48.5142	46.9396	48.7271	45.0303	55.6069	52.082	52.5058	51.8114	52.1799
546	ENSMUSG00000003380	3286.78	3089.19	3306.57	3276.3	3649.52	2466.94	3086.58	2433.43	2437.98	3180.98	0.288177	0.00107223	0.0253754	Rabac1	7	24969752	24972754	-	1523	protein_coding	Rab acceptor 1 (prenylated) [Source:MGI Symbol;Acc:MGI:1201692]	-	3157	2865	3182	3202	3562	2362	3177	2678	3108	2897	222.785	210.611	226.089	224.267	250.81	166.609	208.272	164.836	165.168	214.76
547	ENSMUSG00000089762	735.022	678.22	715.974	798.098	726.421	630.834	622.756	565.195	615.769	698.345	0.224109	0.00107919	0.025493	Ier5l	2	30471537	30474219	-	2683	protein_coding	immediate early response 5-like [Source:MGI Symbol;Acc:MGI:1919750]	-	706	629	689	780	709	604	641	622	785	636	12.59	11.6847	12.3711	13.8054	12.6155	10.7663	10.6189	9.67477	10.542	11.9143
548	ENSMUSG00000031422	6071.74	6142.8	5791.18	5761.66	6509.1	6878.59	7029.08	6417.06	6573.43	6635.37	-0.147288	0.00108275	0.0255302	Morf4l2	X	136732942	136743690	-	3135	protein_coding	mortality factor 4 like 2 [Source:MGI Symbol;Acc:MGI:1927167]	-	5832	5697	5573	5631	6353	6586	7235	7062	8380	6043	229.281	233.315	220.601	219.72	249.212	258.81	264.236	242.163	248.101	249.572
549	ENSMUSG00000041057	1314.92	1262.63	1276.07	1215.56	1294.03	1439.22	1390.27	1383.91	1409.6	1362.65	-0.134871	0.00108791	0.0256049	Wdr43	17	71616215	71659031	+	3450	protein_coding	WD repeat domain 43 [Source:MGI Symbol;Acc:MGI:1919765]	-	1263	1171	1228	1188	1263	1378	1431	1523	1797	1241	17.5156	16.917	17.147	16.352	17.4769	19.102	18.4359	18.4226	18.7674	18.0795
550	ENSMUSG00000026463	8430.89	8611.99	6479.09	8031.12	5512.19	10660.5	10411	8552.44	10035.9	8693.07	-0.383562	0.00109417	0.025705	Atp2b4	1	133699457	133801041	-	12248	protein_coding	ATPase, Ca++ transporting, plasma membrane 4 [Source:MGI Symbol;Acc:MGI:88111]	-	8098	7987	6235	7849	5380	10207	10716	9412	12794	7917	83.1445	85.4249	64.4554	79.9838	55.1159	104.752	102.209	84.2882	98.9227	85.3903
551	ENSMUSG00000022995	7921.79	7525.12	7090.11	7623.88	6276.52	8778.41	8130.8	8438.86	8577.63	8023.28	-0.203287	0.00110104	0.0258192	Enah	1	181896384	182019990	-	21452	protein_coding	ENAH actin regulator [Source:MGI Symbol;Acc:MGI:108360]	-	7609	6979	6823	7451	6126	8405	8369	9287	10935	7307	128.687	122.955	116.185	125.071	103.377	142.087	131.488	136.998	139.271	129.82
552	ENSMUSG00000028822	2687.1	2440.08	2735.04	2549.82	2712.04	2255.96	2365.7	2479.77	2157.15	2403.58	0.170914	0.00110581	0.025859	Tmem50a	4	134897849	134915024	-	1270	protein_coding	transmembrane protein 50A [Source:MGI Symbol;Acc:MGI:1919067]	-	2581	2263	2632	2492	2647	2160	2435	2729	2750	2189	128.501	117.367	131.938	123.14	131.495	107.493	112.621	118.509	103.106	114.487
553	ENSMUSG00000044674	19385.4	19052.7	18548.8	18813.6	16449.5	15919.2	17342	15628.3	15709.6	17041.4	0.176324	0.00110678	0.025859	Fzd1	5	4753839	4758035	-	4197	protein_coding	frizzled class receptor 1 [Source:MGI Symbol;Acc:MGI:1196625]	-	18620	17670	17850	18387	16055	15242	17850	17199	20027	15520	212.267	209.838	204.884	208.039	182.621	173.681	189.035	171.015	171.93	185.86
554	ENSMUSG00000079334	356.059	367.684	348.115	300.822	365.772	222.463	279.803	289.867	316.905	276.703	0.322976	0.00111694	0.0260491	Nat6	9	107578887	107584050	+	3154	protein_coding	N-acetyltransferase 6 [Source:MGI Symbol;Acc:MGI:1888902]	-	342	341	335	294	357	213	288	319	404	252	9.85733	10.2384	9.72177	8.41033	10.2669	6.1365	7.71132	8.01962	8.76898	7.63003
555	ENSMUSG00000043004	3522.07	3452.56	3711.84	3608.84	3369.81	3974.04	3969.7	3824.61	3718.15	3811.25	-0.127167	0.00113972	0.0265322	Gng2	14	19872559	19977627	-	4390	protein_coding	guanine nucleotide binding protein (G protein), gamma 2 [Source:MGI Symbol;Acc:MGI:102705]	-	3383	3202	3572	3527	3289	3805	4086	4209	4740	3471	146.614	144.557	155.866	151.709	142.225	164.829	164.503	159.104	154.698	158.023
556	ENSMUSG00000031667	998.423	989.835	1016.29	964.88	974.367	886.718	906.445	905.948	899.729	874.029	0.14361	0.00114927	0.0266758	Aktip	8	91111784	91199976	-	7040	protein_coding	thymoma viral proto-oncogene 1 interacting protein [Source:MGI Symbol;Acc:MGI:3693832]	-	959	918	978	943	951	849	933	997	1147	796	36.7659	36.6619	37.7514	35.8815	36.3786	32.5344	33.2285	33.3389	33.115	32.0577
557	ENSMUSG00000019861	2052.02	2171.6	2012.83	2085.29	1994.84	2237.16	2268.54	2194.45	2342.28	2222.4	-0.127615	0.00115005	0.0266758	Gopc	10	52335850	52382124	-	10958	protein_coding	golgi associated PDZ and coiled-coil motif containing [Source:MGI Symbol;Acc:MGI:2149946]	-	1971	2014	1937	2038	1947	2142	2335	2415	2986	2024	26.4972	28.2045	26.2186	27.1926	26.1167	28.7833	29.161	28.3178	30.23	28.5836
558	ENSMUSG00000032657	1484.62	1509.55	1633.54	1461.13	1488.7	1366.11	1406.79	1366.65	1307.63	1389	0.149361	0.00115703	0.0267528	Fam189b	3	89183143	89189295	+	3649	protein_coding	family with sequence similarity 189, member B [Source:MGI Symbol;Acc:MGI:1915771]	-	1426	1400	1572	1428	1453	1308	1448	1504	1667	1265	40.953	41.8832	45.4555	40.7031	41.6362	37.5476	38.6311	37.6742	36.0526	38.1636
559	ENSMUSG00000022754	792.283	768.793	763.774	774.565	807.362	903.429	845.238	928.665	861.292	842.186	-0.165428	0.00115922	0.0267528	Tmem45a	16	56805161	56886166	-	3129	protein_coding	transmembrane protein 45a [Source:MGI Symbol;Acc:MGI:1913122]	-	761	713	735	757	788	865	870	1022	1098	767	36.5934	35.7152	35.5855	36.1282	37.808	41.576	38.8633	42.8646	39.7608	38.7441
560	ENSMUSG00000007783	964.066	889.557	970.565	956.695	898.549	834.497	816.092	861.423	841.682	837.794	0.158693	0.00115967	0.0267528	Cpt1c	7	44959372	44974851	-	5605	protein_coding	carnitine palmitoyltransferase 1c [Source:MGI Symbol;Acc:MGI:2446526]	-	926	825	934	935	877	799	840	948	1073	763	23.4418	21.756	23.8064	23.4922	22.1523	20.2178	19.7543	20.9323	20.4557	20.2907
561	ENSMUSG00000109336	2156.14	2173.75	2226.9	2197.84	2384.18	1954.12	2046.06	1850.06	1944.58	2145.54	0.165101	0.00116172	0.0267528	Samd4b	7	28399522	28598144	-	4672	protein_coding	sterile alpha motif domain containing 4B [Source:MGI Symbol;Acc:MGI:2448542]	-	2071	2016	2143	2148	2327	1871	2106	2036	2479	1954	40.7938	41.3666	42.5014	41.9934	45.735	36.838	38.5367	34.9801	36.7726	40.4325
562	ENSMUSG00000027082	2056.19	2284.81	1827.86	2155.89	1823.74	2604.8	2284.09	2367.1	2591.72	2209.23	-0.249007	0.00117662	0.0270323	Tfpi	2	84432855	84476775	-	5463	protein_coding	tissue factor pathway inhibitor [Source:MGI Symbol;Acc:MGI:1095418]	-	1975	2119	1759	2107	1780	2494	2351	2605	3304	2012	39.7539	44.4312	35.6488	42.0929	35.7496	50.1784	43.961	45.7351	50.0826	42.5434
563	ENSMUSG00000032594	4016.6	3546.37	3782.5	3772.55	3810.38	3008.99	3496.57	3488.4	3075.71	3514.78	0.190999	0.00118081	0.0270323	Ip6k1	9	108002501	108048782	+	6487	protein_coding	inositol hexaphosphate kinase 1 [Source:MGI Symbol;Acc:MGI:1351633]	-	3858	3289	3640	3687	3719	2881	3599	3839	3921	3201	135.826	120.623	129.03	128.833	130.643	101.385	117.708	117.888	103.957	118.386
564	ENSMUSG00000029762	1500.24	1577.48	1534.82	1559.36	1503.05	1699.28	1923.65	1701.95	1651.2	1650.33	-0.168522	0.00118482	0.0270323	Akr1b8	6	34354119	34368463	+	1499	protein_coding	aldo-keto reductase family 1, member B8 [Source:MGI Symbol;Acc:MGI:107673]	-	1441	1463	1477	1524	1467	1627	1980	1873	2105	1503	62.5072	66.1082	64.508	65.612	63.4943	70.5442	79.7873	70.8652	68.7626	68.4884
565	ENSMUSG00000030890	4012.43	4080.1	3714.96	3963.89	3466.12	4427.32	4570.11	4195.35	4507.27	4090.15	-0.180019	0.00118534	0.0270323	Ilk	7	105736592	105742925	+	2744	protein_coding	integrin linked kinase [Source:MGI Symbol;Acc:MGI:1195267]	-	3854	3784	3575	3874	3383	4239	4704	4617	5746	3725	171.692	175.604	160.354	171.289	150.376	188.759	194.674	179.402	192.769	174.323
566	ENSMUSG00000031962	1032.78	945.627	859.376	908.604	650.603	1179.16	1133.78	1059.51	1138.98	1031.05	-0.334317	0.00118633	0.0270323	Cdh15	8	122847966	122867397	+	3251	protein_coding	cadherin 15 [Source:MGI Symbol;Acc:MGI:106672]	-	992	877	827	888	635	1129	1167	1166	1452	939	14.5994	13.4453	12.2545	12.9709	9.32474	16.6083	15.955	14.9676	16.0926	14.5172
567	ENSMUSG00000032997	3526.23	3218.58	3416.72	3101.33	3574.73	2527.51	3265.34	2613.35	2584.66	3083.26	0.258982	0.00118971	0.0270323	Chpf	1	75474569	75479307	-	3856	protein_coding	chondroitin polymerizing factor [Source:MGI Symbol;Acc:MGI:106576]	-	3387	2985	3288	3031	3489	2420	3361	2876	3295	2808	66.1981	60.7742	64.7037	58.7961	68.0409	47.2774	61.0241	49.0285	48.4975	57.6527
568	ENSMUSG00000025178	1501.28	1504.16	1444.42	1476.48	1629.07	1300.31	1419.42	1319.4	1340.57	1397.79	0.157181	0.00118984	0.0270323	Pi4k2a	19	42090435	42122218	+	3771	protein_coding	phosphatidylinositol 4-kinase type 2 alpha [Source:MGI Symbol;Acc:MGI:1934031]	-	1442	1395	1390	1443	1590	1245	1461	1452	1709	1273	18.2957	18.4376	17.7569	18.1712	20.1289	15.7893	17.2202	16.0687	16.3291	16.967
569	ENSMUSG00000026078	1258.7	1235.68	1278.15	1198.17	1346.29	1434	1433.99	1351.2	1433.13	1360.45	-0.150989	0.00119101	0.0270323	Pdcl3	1	38985608	38997238	+	4219	protein_coding	phosducin-like 3 [Source:MGI Symbol;Acc:MGI:1916083]	-	1209	1146	1230	1171	1314	1373	1476	1487	1827	1239	39.7016	39.2023	40.6681	38.1655	43.0542	45.0672	45.0268	42.5914	45.1809	42.7411
570	ENSMUSG00000038351	945.326	1039.43	1121.24	905.534	1124.98	787.498	897.701	924.122	777.36	898.185	0.262064	0.00119282	0.0270323	Sgsm2	11	74849261	74897060	-	6884	protein_coding	small G protein signaling modulator 2 [Source:MGI Symbol;Acc:MGI:2144695]	-	908	964	1079	885	1098	754	924	1017	991	818	16.2833	18.0085	19.4825	15.7518	19.647	13.5156	15.3932	15.9077	13.3833	15.41
571	ENSMUSG00000025159	1149.38	1218.42	1211.65	1172.59	1168.01	1026.67	1100.75	1070.42	1079.36	1091.44	0.140669	0.00119716	0.0270727	Mms19	19	41941086	41981157	-	10415	protein_coding	MMS19 (MET18 S. cerevisiae) [Source:MGI Symbol;Acc:MGI:1919449]	-	1104	1130	1166	1146	1140	983	1133	1178	1376	994	21.446	22.8665	22.8057	22.095	22.0964	19.087	20.4461	19.9596	20.1293	20.2841
572	ENSMUSG00000040329	116.604	121.842	119.502	138.132	109.629	221.418	123.385	188.096	250.23	133.959	-0.601934	0.00119882	0.0270727	Il7	3	7569994	7613760	-	5664	protein_coding	interleukin 7 [Source:MGI Symbol;Acc:MGI:96561]	-	112	113	115	135	107	212	127	207	319	122	2.1599	2.27006	2.23295	2.58393	2.05891	4.08656	2.27521	3.48189	4.63276	2.47154
573	ENSMUSG00000072964	449.759	428.066	448.912	476.813	450.811	508.636	502.285	567.013	532.621	491.916	-0.208957	0.00120327	0.0271021	Bhlhb9	X	135797594	135891081	+	4800	protein_coding	basic helix-loop-helix domain containing, class B9 [Source:MGI Symbol;Acc:MGI:1917487]	-	432	397	432	466	440	487	517	624	679	448	8.97104	8.58805	9.03254	9.60456	9.11697	10.1087	9.9736	11.3025	10.6185	9.77303
574	ENSMUSG00000039656	1558.54	1638.94	1676.15	1644.29	1775.58	1399.53	1536.97	1492.04	1426.86	1553.71	0.163319	0.00120435	0.0271021	Rxrb	17	34031812	34038393	+	3698	protein_coding	retinoid X receptor beta [Source:MGI Symbol;Acc:MGI:98215]	RXR-like	1497	1520	1613	1607	1733	1340	1582	1642	1819	1415	57.4377	60.7524	62.3127	61.196	66.3456	51.3911	56.3877	54.9513	52.5584	57.0327
575	ENSMUSG00000026072	1202.48	1334.88	1139.95	1387.46	1046.09	1453.84	1397.07	1389.36	1507.65	1494.41	-0.24523	0.00120797	0.0271359	Il1r1	1	40225080	40317257	+	6363	protein_coding	interleukin 1 receptor, type I [Source:MGI Symbol;Acc:MGI:96545]	-	1155	1238	1097	1356	1021	1392	1438	1529	1922	1361	14.9033	16.6405	14.252	17.3658	13.1452	17.9535	17.2371	17.2083	18.6762	18.4481
576	ENSMUSG00000033863	1083.79	1066.39	1121.24	1019.11	1280.71	887.763	971.538	960.469	939.734	1020.07	0.221564	0.00121543	0.0272436	Klf9	19	23141226	23166911	+	3263	protein_coding	Kruppel-like factor 9 [Source:MGI Symbol;Acc:MGI:1333856]	zf-C2H2	1041	989	1079	996	1250	850	1000	1057	1198	929	15.2642	15.1066	15.9299	14.4949	18.2883	12.4581	13.6216	13.5185	13.2286	14.3098
577	ENSMUSG00000102234	79.1242	90.5731	80.0145	87.9954	90.1622	124.287	102.983	109.041	135.705	101.018	-0.42712	0.00121701	0.0272436	Gm37885	1	182484179	182492473	+	1985	antisense	predicted gene, 37885 [Source:MGI Symbol;Acc:MGI:5611113]	-	76	84	77	86	88	119	106	120	173	92	3.50314	4.03337	3.57357	3.93437	4.0473	5.48276	4.53892	4.82453	6.00516	4.45476
578	ENSMUSG00000028268	256.113	306.223	216.143	282.404	161.882	437.615	252.6	672.419	756.18	382.113	-1.03318	0.0012196	0.0272541	Gbp3	3	142560026	142573209	+	3265	protein_coding	guanylate binding protein 3 [Source:MGI Symbol;Acc:MGI:1926263]	-	246	284	208	276	158	419	260	740	964	348	7.71298	9.27578	6.56625	8.58872	4.94291	13.1313	7.57291	20.2371	22.7614	11.462
579	ENSMUSG00000020325	997.382	1046.98	1003.82	977.159	987.686	1158.27	1182.36	1061.33	1177.41	1054.11	-0.169416	0.00123227	0.0274894	Fstl3	10	79777272	79782630	+	2445	protein_coding	follistatin-like 3 [Source:MGI Symbol;Acc:MGI:1890391]	-	958	971	966	955	964	1109	1217	1168	1501	960	33.2145	35.0693	33.7215	32.8623	33.3486	38.4328	39.1972	35.3211	39.1902	34.9644
580	ENSMUSG00000026356	2931.76	2836.88	2572.93	2784.13	2631.1	3203.26	3118.64	3003.17	3154.15	2883.42	-0.159609	0.00124085	0.0276327	Dars	1	128363707	128417368	-	4358	protein_coding	aspartyl-tRNA synthetase [Source:MGI Symbol;Acc:MGI:2442544]	-	2816	2631	2476	2721	2568	3067	3210	3305	4021	2626	81.4589	79.2815	72.1147	78.1208	74.1207	88.6804	86.2608	83.3886	87.594	79.7982
581	ENSMUSG00000024854	1034.86	1097.66	1056.81	1011.95	962.072	923.273	941.42	928.665	908.358	925.636	0.158113	0.00124693	0.0277199	Pold4	19	4231899	4233631	+	910	protein_coding	polymerase (DNA-directed), delta 4 [Source:MGI Symbol;Acc:MGI:1916995]	-	994	1018	1017	989	939	884	969	1022	1158	843	52.2621	55.7562	53.8379	51.6094	49.2611	46.458	47.3289	46.8684	45.8504	46.5608
582	ENSMUSG00000023150	4456.98	4225.67	4302.08	4715.94	3943.57	5038.31	4895.58	5141.28	4664.94	4679.79	-0.174018	0.00125346	0.0278169	Ivns1abp	1	151344477	151364422	+	5435	protein_coding	influenza virus NS1A binding protein [Source:MGI Symbol;Acc:MGI:2152389]	-	4281	3919	4140	4609	3849	4824	5039	5658	5947	4262	75.6097	72.1029	73.6207	80.7926	67.8296	85.1623	82.676	87.1615	79.0978	79.0748
583	ENSMUSG00000038070	345.648	305.145	307.588	309.007	248.971	372.86	369.184	360.744	414.173	342.584	-0.29695	0.00126657	0.0280592	Cntln	4	84884309	85131921	+	7102	protein_coding	centlein, centrosomal protein [Source:MGI Symbol;Acc:MGI:2443104]	-	332	283	296	302	243	357	380	397	528	312	4.13449	3.67126	3.71144	3.7327	3.01946	4.44386	4.39613	4.31225	4.95168	4.08161
584	ENSMUSG00000040848	3449.19	3322.09	3983.06	3565.86	4035.78	2981.84	3208.02	3309.39	2754.1	3331.41	0.236511	0.00127077	0.0280627	Sft2d2	1	165174337	165194438	-	5702	protein_coding	SFT2 domain containing 2 [Source:MGI Symbol;Acc:MGI:1917362]	-	3313	3081	3833	3485	3939	2855	3302	3642	3511	3034	47.5014	46.0174	55.3339	49.593	56.3521	40.9166	43.981	45.5465	37.9097	45.6976
585	ENSMUSG00000039831	3215.98	3359.83	3013.53	3199.56	2765.32	3513.45	3582.06	3483.86	3509.49	3415.96	-0.170637	0.0012711	0.0280627	Arhgap29	3	121952541	122016753	+	8815	protein_coding	Rho GTPase activating protein 29 [Source:MGI Symbol;Acc:MGI:2443818]	-	3089	3116	2900	3127	2699	3364	3687	3834	4474	3111	73.6764	77.42	69.6427	74.0237	64.2321	80.2	81.6933	79.7613	80.3601	77.9476
586	ENSMUSG00000017167	477.869	462.57	558.023	506.485	522.531	440.748	409.989	443.433	374.168	457.877	0.252695	0.00127945	0.0281923	Cntnap1	11	101170523	101190724	+	5875	protein_coding	contactin associated protein-like 1 [Source:MGI Symbol;Acc:MGI:1858201]	-	459	429	537	495	510	422	422	488	477	417	7.19564	7.00582	8.47614	7.70184	7.97748	6.61268	6.14571	6.67277	5.63131	6.86729
587	ENSMUSG00000074170	1149.38	1188.23	1231.39	1108.13	1242.8	1070.54	1037.6	1094.95	955.423	1074.97	0.17919	0.00128142	0.0281923	Plekhf1	7	38216972	38228016	-	5263	protein_coding	pleckstrin homology domain containing, family F (with FYVE domain) member 1 [Source:MGI Symbol;Acc:MGI:1919537]	-	1104	1102	1185	1083	1213	1025	1068	1205	1218	979	10.0364	10.436	10.8466	9.77167	11.0029	9.31408	9.01949	9.55487	8.33853	9.34939
588	ENSMUSG00000027111	294.634	273.876	321.097	312.077	304.298	358.238	302.148	430.712	411.036	376.623	-0.320785	0.00128549	0.0281923	Itga6	2	71745616	71858416	+	9025	protein_coding	integrin alpha 6 [Source:MGI Symbol;Acc:MGI:96605]	-	283	254	309	305	297	343	311	474	524	343	6.06101	5.66679	6.66322	6.48322	6.34678	7.34278	6.18759	8.85454	8.4513	7.71693
589	ENSMUSG00000003849	2781.84	2584.57	4109.83	2820.97	4803.19	2002.17	2214.14	2477.05	1911.63	2387.11	0.637646	0.00128754	0.0281923	Nqo1	8	107388225	107403206	-	1553	protein_coding	NAD(P)H dehydrogenase, quinone 1 [Source:MGI Symbol;Acc:MGI:103187]	-	2672	2397	3955	2757	4688	1917	2279	2726	2437	2174	82.3202	76.9278	122.683	84.3023	144.111	59.0337	65.2254	73.253	56.5405	70.3594
590	ENSMUSG00000002325	726.694	748.307	800.145	822.655	758.182	865.83	776.259	1222.17	1204.08	948.695	-0.380871	0.00128796	0.0281923	Irf9	14	55603571	55610030	+	5386	protein_coding	interferon regulatory factor 9 [Source:MGI Symbol;Acc:MGI:107587]	IRF	698	694	770	804	740	829	799	1345	1535	864	17.0215	17.6298	18.906	19.4595	18.0058	20.2071	18.1006	28.6084	28.1893	22.1334
591	ENSMUSG00000073555	143.673	154.19	121.58	143.248	91.1868	212.019	111.727	318.036	331.025	173.488	-0.812584	0.00130838	0.0285905	Gm4951	18	60212080	60247820	+	2645	protein_coding	predicted gene 4951 [Source:MGI Symbol;Acc:MGI:3644953]	-	138	143	117	140	89	203	115	350	422	158	2.49629	2.69462	2.13093	2.51348	1.60637	3.67045	1.93249	5.52221	5.7486	3.00238
592	ENSMUSG00000064289	1069.22	1054.53	1059.93	1131.66	1097.32	1281.51	1210.54	1215.81	1236.24	1109.01	-0.16201	0.00131731	0.0287246	Tank	2	61578585	61654171	+	6096	protein_coding	TRAF family member-associated Nf-kappa B activator [Source:MGI Symbol;Acc:MGI:107676]	-	1027	978	1020	1106	1071	1227	1246	1338	1576	1010	28.6015	28.3728	28.6013	30.5707	29.7609	34.1563	32.2358	32.5015	33.0528	29.5483
593	ENSMUSG00000034902	2387.26	2279.42	2527.21	2501.73	2506.1	2208.96	2185.96	2209.9	2228.54	2305.85	0.131901	0.00132039	0.0287246	Pip5k1c	10	81292963	81319973	+	5730	protein_coding	phosphatidylinositol-4-phosphate 5-kinase, type 1 gamma [Source:MGI Symbol;Acc:MGI:1298224]	-	2293	2114	2432	2445	2446	2115	2250	2432	2841	2100	54.4196	52.2638	58.1141	57.592	57.9223	50.1729	49.6062	50.3436	50.7757	52.3555
594	ENSMUSG00000039745	139.509	134.781	140.285	118.692	164.956	92.954	110.755	107.224	112.956	109.803	0.385229	0.00132124	0.0287246	Htatip2	7	49759115	49773975	+	2024	protein_coding	HIV-1 Tat interactive protein 2 [Source:MGI Symbol;Acc:MGI:1859271]	-	134	125	135	116	161	89	114	118	144	100	5.14551	5.0001	5.21944	4.42093	6.16862	3.41603	4.06659	3.95216	4.16409	4.03381
595	ENSMUSG00000009030	1205.6	1165.59	1108.77	1129.62	1147.52	1293	1246.48	1253.97	1275.47	1255.04	-0.135645	0.00132527	0.0287636	Pdcl	2	37350074	37359332	-	3751	protein_coding	phosducin-like [Source:MGI Symbol;Acc:MGI:1914716]	-	1158	1081	1067	1104	1120	1238	1283	1380	1626	1143	30.0788	29.2498	27.9051	28.4612	29.0274	32.1425	30.9586	31.2651	31.8058	31.1882
596	ENSMUSG00000001665	348.771	265.25	329.41	291.613	401.632	221.418	245.799	265.333	225.913	293.173	0.389189	0.00132805	0.0287674	Gstt3	10	75774115	75781414	-	3842	protein_coding	glutathione S-transferase, theta 3 [Source:MGI Symbol;Acc:MGI:2143526]	-	335	246	317	285	392	212	253	292	288	267	14.6511	11.2074	13.9589	12.3709	17.106	9.26761	10.2789	11.1388	9.48529	12.2667
597	ENSMUSG00000063273	1642.87	1685.31	1541.06	1640.19	1628.04	1823.57	1916.84	1814.62	1725.72	1728.29	-0.146646	0.00132997	0.0287674	Naa15	3	51415148	51476507	+	15427	protein_coding	N(alpha)-acetyltransferase 15, NatA auxiliary subunit [Source:MGI Symbol;Acc:MGI:1922088]	-	1578	1563	1483	1603	1589	1746	1973	1997	2200	1574	27.6456	28.5249	26.1594	27.8731	27.7768	30.5754	32.1107	30.516	29.0253	28.9679
598	ENSMUSG00000063450	685.049	557.456	652.586	616.991	683.389	549.368	536.289	556.109	518.501	579.758	0.223755	0.00133218	0.0287674	Syne2	12	75818134	76110926	+	26726	protein_coding	spectrin repeat containing, nuclear envelope 2 [Source:MGI Symbol;Acc:MGI:2449316]	-	658	517	628	603	667	526	552	612	661	528	7.20091	5.89382	6.91971	6.54954	7.28326	5.7538	5.61181	5.84174	5.4475	6.06998
599	ENSMUSG00000000435	226.962	204.868	204.712	215.896	228.479	254.84	338.095	243.525	245.523	292.075	-0.343479	0.00133451	0.0287693	Myf5	10	107482908	107486134	-	2083	protein_coding	myogenic factor 5 [Source:MGI Symbol;Acc:MGI:97252]	bHLH	218	190	197	211	223	244	348	268	313	266	5.00736	4.54622	4.55602	4.81024	5.11088	5.60209	7.42564	5.36929	5.41416	6.41839
600	ENSMUSG00000024570	578.856	603.821	605.824	574.017	551.219	506.547	536.289	507.04	502.813	513.876	0.183312	0.00133762	0.0287881	Rbfa	18	80192265	80200658	-	1377	protein_coding	ribosome binding factor A [Source:MGI Symbol;Acc:MGI:1915981]	-	556	560	583	561	538	485	552	558	641	468	19.3189	20.2694	20.3959	19.3465	18.6521	16.8445	17.8176	16.9111	16.7726	17.0823
601	ENSMUSG00000098816	128.056	129.39	70.6621	107.436	56.3514	209.93	160.304	176.283	210.224	95.5283	-0.795626	0.00135685	0.0291529	Gm27786	7	142577849	142577918	+	70	misc_RNA	predicted gene, 27786 [Source:MGI Symbol;Acc:MGI:5531168]	-	123	120	68	105	55	201	165	194	268	87	84.0715	85.4417	46.7971	71.2304	37.5098	137.324	104.768	115.658	137.947	62.4676
602	ENSMUSG00000049295	1255.58	1228.13	1277.11	1210.45	1221.29	1004.74	1159.04	1105.86	1077.01	1173.79	0.166214	0.00136155	0.029205	Zfp219	14	52006077	52020733	-	4519	protein_coding	zinc finger protein 219 [Source:MGI Symbol;Acc:MGI:1917140]	zf-C2H2	1206	1139	1229	1183	1192	962	1193	1217	1373	1069	44.2159	43.501	45.368	43.0475	43.606	35.2544	40.6325	38.918	37.9084	41.1719
603	ENSMUSG00000019907	4443.45	4374.47	4254.28	4380.33	3859.56	5122.91	4670.18	4740.55	4804.57	4520.57	-0.162936	0.0013671	0.0292752	Ppp1r12a	10	108162193	108284475	+	8020	protein_coding	protein phosphatase 1, regulatory subunit 12A [Source:MGI Symbol;Acc:MGI:1309528]	-	4268	4057	4094	4281	3767	4905	4807	5217	6125	4117	90.1965	89.3131	87.1124	89.793	79.4327	103.612	94.3717	96.1646	97.4777	91.3983
604	ENSMUSG00000018377	3313.85	3161.43	3206.81	3253.78	3343.17	3582.38	3582.06	3502.94	3412.22	3440.12	-0.105579	0.0013745	0.0293166	Vezf1	11	88068279	88084729	+	4601	protein_coding	vascular endothelial zinc finger 1 [Source:MGI Symbol;Acc:MGI:1313291]	zf-C2H2	3183	2932	3086	3180	3263	3430	3687	3855	4350	3133	35.8419	34.3925	34.9879	35.5397	36.6615	38.6062	38.5683	37.8624	36.8874	37.0602
605	ENSMUSG00000090215	71.8365	66.8516	47.8009	64.4618	40.9828	73.1099	71.8938	111.767	109.034	84.548	-0.631963	0.00137544	0.0293166	Trim34b	7	104329471	104336909	+	1850	protein_coding	tripartite motif-containing 34B [Source:MGI Symbol;Acc:MGI:4821264]	-	69	62	46	63	40	70	74	123	139	77	1.96392	1.83828	1.31825	1.7797	1.13598	1.9915	1.95663	3.05357	2.97936	2.30227
606	ENSMUSG00000033365	1439.85	1392.02	1473.51	1397.7	1552.22	1228.25	1272.71	1352.11	1245.66	1372.53	0.165683	0.0013766	0.0293166	Ipo13	4	117894486	117914999	-	4207	protein_coding	importin 13 [Source:MGI Symbol;Acc:MGI:2385205]	-	1383	1291	1418	1366	1515	1176	1310	1488	1588	1250	64.5565	62.7753	66.644	63.285	70.5617	54.8697	56.8056	60.5829	55.8216	61.2943
607	ENSMUSG00000034994	97608.1	93770.1	96924.5	96501.3	86479.9	84180.8	81392.5	89528.1	87578.1	84732.5	0.140954	0.00137818	0.0293166	Eef2	10	81176631	81182498	+	3324	protein_coding	eukaryotic translation elongation factor 2 [Source:MGI Symbol;Acc:MGI:95288]	-	93754	86965	93273	94313	84406	80600	83777	98526	111647	77168	3161.18	3054.56	3166.52	3156.19	2839.69	2716.45	2624.14	2897.61	2834.92	2733.31
608	ENSMUSG00000028478	3179.54	3200.25	3411.53	3126.91	3319.61	2778.18	2825.23	3031.34	2856.07	3145.84	0.150082	0.00139287	0.0295376	Clta	4	44004452	44032846	+	1800	protein_coding	clathrin, light polypeptide (Lca) [Source:MGI Symbol;Acc:MGI:894297]	-	3054	2968	3283	3056	3240	2660	2908	3336	3641	2865	122.276	123.789	132.346	121.439	129.437	106.454	108.161	116.501	109.781	120.501
609	ENSMUSG00000024663	888.065	850.74	883.277	934.184	752.035	1068.45	978.339	918.67	1058.18	994.812	-0.220208	0.00139475	0.0295376	Rab3il1	19	10001669	10038380	+	4543	protein_coding	RAB3A interacting protein (rabin3)-like 1 [Source:MGI Symbol;Acc:MGI:1922010]	-	853	789	850	913	734	1023	1007	1011	1349	906	27.0101	26.0255	27.0996	28.6933	23.1906	32.3788	29.6216	27.9227	32.1679	30.1368
610	ENSMUSG00000050395	37.4799	46.3648	28.057	46.0441	11.2703	105.487	45.6623	65.4246	106.681	43.921	-1.12137	0.00139548	0.0295376	Tnfsf15	4	63727084	63745113	-	3347	protein_coding	tumor necrosis factor (ligand) superfamily, member 15 [Source:MGI Symbol;Acc:MGI:2180140]	-	36	43	27	45	11	101	47	72	136	40	0.514622	0.640323	0.388612	0.638456	0.156898	1.44316	0.624146	0.897734	1.46406	0.600673
611	ENSMUSG00000041995	624.665	613.525	569.454	647.687	558.391	523.258	551.834	523.396	513.01	517.17	0.197485	0.00140889	0.0297723	Zbed3	13	95323612	95337841	+	2231	protein_coding	zinc finger, BED type containing 3 [Source:MGI Symbol;Acc:MGI:1919364]	-	600	569	548	633	545	501	568	576	654	471	19.1894	18.9569	17.6465	20.0931	17.3918	16.0161	16.8757	16.068	15.7515	15.8242
612	ENSMUSG00000078348	1153.55	1214.11	1084.87	1210.45	1219.24	1035.03	1095.89	955.017	1014.25	1092.54	0.180982	0.00142737	0.0300171	Sf3b5	10	13005343	13009183	+	3841	protein_coding	splicing factor 3b, subunit 5 [Source:MGI Symbol;Acc:MGI:1913375]	-	1108	1126	1044	1183	1190	991	1128	1051	1293	995	13.8018	14.611	13.0938	14.6256	14.7905	12.339	13.053	11.419	12.1291	13.02
613	ENSMUSG00000015568	30750.2	29865.4	31415.6	27145.6	34610	22184.7	26341.3	26913.1	24027.5	29118.6	0.25823	0.00142873	0.0300171	Lpl	8	68880491	68907448	+	10478	protein_coding	lipoprotein lipase [Source:MGI Symbol;Acc:MGI:96820]	-	29536	27698	30232	26530	33780	21241	27113	29618	30631	26519	533.673	521.335	549.993	475.766	609.006	383.624	455.097	466.776	416.791	503.353
614	ENSMUSG00000028180	1575.2	1683.15	1580.55	1704.66	1538.91	1870.57	1920.73	1821.89	1808.09	1654.73	-0.167735	0.00143176	0.0300171	Zranb2	3	157534160	157548410	+	6759	protein_coding	zinc finger, RAN-binding domain containing 2 [Source:MGI Symbol;Acc:MGI:1858211]	-	1513	1561	1521	1666	1502	1791	1977	2005	2305	1507	33.2829	35.7709	33.6883	36.3739	32.9679	39.3809	40.4009	38.4703	38.1845	34.8247
615	ENSMUSG00000004044	16110.1	16035.8	14555.4	15334.7	14478.2	17329.1	17257.4	16144.4	17109.8	16407.8	-0.138958	0.00143212	0.0300171	Cavin1	11	100956733	100970887	-	3587	protein_coding	caveolae associated 1 [Source:MGI Symbol;Acc:MGI:1277968]	-	15474	14872	14007	14987	14131	16592	17763	17767	21812	14943	356.973	357.394	325.346	343.147	325.27	382.595	380.673	357.5	378.933	362.129
616	ENSMUSG00000034459	1855.25	1756.47	1724.99	1924.64	1129.08	2846.06	1559.32	5115.84	5059.5	2841.69	-1.05423	0.00143217	0.0300171	Ifit1	19	34640871	34650009	+	2656	protein_coding	interferon-induced protein with tetratricopeptide repeats 1 [Source:MGI Symbol;Acc:MGI:99450]	-	1782	1629	1660	1881	1102	2725	1605	5630	6450	2588	32.1012	30.5689	30.1085	33.6306	19.8077	49.0668	26.8591	88.4609	87.4998	48.9745
617	ENSMUSG00000020519	838.092	821.628	1050.58	910.65	940.556	724.832	812.206	726.94	781.282	815.833	0.240924	0.0014429	0.0301926	Sap30l	11	57801637	57810217	+	1151	protein_coding	SAP30-like [Source:MGI Symbol;Acc:MGI:1354709]	-	805	762	1011	890	918	694	836	800	996	743	33.4628	32.9964	42.314	36.7188	38.0757	28.8359	32.2831	29.0059	31.1788	32.445
618	ENSMUSG00000043964	436.224	383.858	396.955	375.515	385.239	287.217	366.27	295.319	342.791	345.878	0.27191	0.00146443	0.0305931	Orai3	7	127769815	127775150	+	2141	protein_coding	ORAI calcium release-activated calcium modulator 3 [Source:MGI Symbol;Acc:MGI:3039586]	-	419	356	382	367	376	275	377	325	437	315	12.2613	10.8522	11.2552	10.6591	10.9787	8.04385	10.2487	8.29538	9.63029	9.68337
619	ENSMUSG00000024987	10.4111	16.1738	15.5872	12.2784	9.22114	26.1107	13.6015	24.5342	36.8677	28.5487	-1.03541	0.00147073	1	Cyp26a1	19	37697808	37701528	+	1773	protein_coding	cytochrome P450, family 26, subfamily a, polypeptide 1 [Source:MGI Symbol;Acc:MGI:1096359]	-	10	15	15	12	9	25	14	27	47	26	0.269856	0.421666	0.40756	0.3214	0.242334	0.674343	0.350965	0.635515	0.955135	0.737053
620	ENSMUSG00000067870	92.6586	79.7906	84.1711	79.8098	72.7445	67.8877	58.2923	62.6985	57.2626	49.4112	0.468027	0.00147211	0.0307036	Rpl31-ps8	15	90764279	90764656	-	378	processed_pseudogene	ribosomal protein L31, pseudogene 8 [Source:MGI Symbol;Acc:MGI:3647726]	-	89	74	81	78	71	65	60	69	73	45	11.2652	9.75723	10.3229	9.79889	8.96699	8.22377	7.05511	7.61778	6.95836	5.98349
621	ENSMUSG00000019710	1388.84	1441.62	1303.09	1432.48	1396.49	1326.42	1235.8	1268.51	1248.01	1195.75	0.149937	0.00147457	0.0307051	Mrpl24	3	87919506	87923672	+	2255	protein_coding	mitochondrial ribosomal protein L24 [Source:MGI Symbol;Acc:MGI:1914957]	-	1334	1337	1254	1400	1363	1270	1272	1396	1591	1089	62.2085	64.9487	58.8788	64.7969	63.4204	59.1978	55.1041	56.7818	55.8725	53.3475
622	ENSMUSG00000000743	2113.45	2089.65	2125.06	2145.66	2240.74	1983.37	2012.06	1960.92	1962.62	1995.11	0.112509	0.00148302	0.0308309	Chmp1a	8	123204264	123212763	-	3272	protein_coding	charged multivesicular body protein 1A [Source:MGI Symbol;Acc:MGI:1920159]	-	2030	1938	2045	2097	2187	1899	2071	2158	2502	1817	88.619	88.1312	89.8858	90.8577	95.2617	82.8636	83.9873	82.1697	82.2531	83.3255
623	ENSMUSG00000102101	201.975	164.972	203.673	187.246	194.668	144.131	146.702	113.584	143.549	182.272	0.388799	0.00149727	0.0310769	Zbtb11os1	16	55973268	55974617	-	1350	antisense	zinc finger and BTB domain containing 11, opposite strand 1 [Source:MGI Symbol;Acc:MGI:1913641]	-	194	153	196	183	190	138	151	125	183	166	6.87558	5.64864	6.99408	6.43711	6.71893	4.88871	4.9715	3.86409	4.88419	6.18028
624	ENSMUSG00000028037	857.873	922.983	617.254	801.168	463.106	1236.6	789.86	2079.05	2214.42	1088.14	-1.01662	0.00151281	0.0313486	Ifi44	3	151730922	151749960	-	6129	protein_coding	interferon-induced protein 44 [Source:MGI Symbol;Acc:MGI:2443016]	-	824	856	594	783	452	1184	813	2288	2823	991	19.9417	21.5801	14.474	18.8074	10.9147	28.6414	18.278	48.297	51.4493	25.1942
625	ENSMUSG00000032596	297.757	314.849	250.435	303.891	221.307	348.839	333.238	460.698	436.137	296.467	-0.436874	0.00151889	0.0314238	Uba7	9	107975505	107984060	+	6692	protein_coding	ubiquitin-like modifier activating enzyme 7 [Source:MGI Symbol;Acc:MGI:1349462]	-	286	292	241	297	216	334	343	507	556	270	7.42476	7.89667	6.29942	7.65253	5.59511	8.66703	8.27204	11.4803	10.8699	7.3633
626	ENSMUSG00000057530	2233.18	2238.45	2436.8	2148.73	2443.6	1903.99	2007.2	2119.94	1971.25	2179.58	0.176036	0.00152176	0.0314326	Ece1	4	137862237	137965229	+	5300	protein_coding	endothelin converting enzyme 1 [Source:MGI Symbol;Acc:MGI:1101357]	-	2145	2076	2345	2100	2385	1823	2066	2333	2513	1985	68.0111	68.5685	74.8621	66.0852	75.4535	57.7759	60.8534	64.5203	60.0038	66.1158
627	ENSMUSG00000030083	605.925	569.317	682.721	531.042	684.413	464.77	553.777	516.127	457.316	534.739	0.283771	0.00154536	0.0318246	Abtb1	6	88835914	88841984	-	4862	protein_coding	ankyrin repeat and BTB (POZ) domain containing 1 [Source:MGI Symbol;Acc:MGI:1933148]	-	582	528	657	519	668	445	570	568	583	487	24.3836	23.0438	27.7145	21.5812	27.9248	18.6356	22.1847	20.7565	18.3941	21.4337
628	ENSMUSG00000022848	1451.3	1374.77	1294.78	1334.26	1323.75	1184.38	1229	1218.53	1209.57	1279.2	0.147763	0.0015457	0.0318246	Dirc2	16	35694062	35769356	-	5395	protein_coding	disrupted in renal carcinoma 2 (human) [Source:MGI Symbol;Acc:MGI:2387188]	-	1394	1275	1246	1304	1292	1134	1265	1341	1542	1165	18.5681	17.6913	16.7105	17.2391	17.1714	15.0982	15.653	15.5799	15.4676	16.3013
629	ENSMUSG00000055491	701.707	764.48	785.597	779.681	804.288	827.186	995.826	841.432	867.568	897.087	-0.207153	0.00156148	0.032098	Pprc1	19	46044886	46072915	+	7516	protein_coding	peroxisome proliferative activated receptor, gamma, coactivator-related 1 [Source:MGI Symbol;Acc:MGI:2385096]	-	674	709	756	762	785	792	1025	926	1106	817	17.8165	19.5233	20.1211	19.9917	20.7048	20.9265	25.1704	21.3503	22.0167	22.687
630	ENSMUSG00000019920	7568.86	7629.71	6722.25	7121.49	6319.55	8703.21	7948.15	8216.23	8495.26	7384.23	-0.204649	0.00156848	0.0321835	Lims1	10	58323466	58424691	+	4891	protein_coding	LIM and senescent cell antigen-like domains 1 [Source:MGI Symbol;Acc:MGI:1195263]	-	7270	7076	6469	6960	6168	8333	8181	9042	10830	6725	214.847	217.835	192.486	204.144	181.877	246.152	224.597	233.071	241.022	208.775
631	ENSMUSG00000027637	1535.63	1505.24	1589.9	1523.55	1645.46	1446.53	1452.45	1338.48	1360.18	1454.88	0.146677	0.00157258	0.0321835	Rab5if	2	156863128	156873563	+	2871	protein_coding	RAB5 interacting factor [Source:MGI Symbol;Acc:MGI:1914638]	-	1475	1396	1530	1489	1606	1385	1495	1473	1734	1325	64.6858	63.7745	67.5578	64.8103	70.275	60.712	60.9061	56.3442	57.2664	61.0415
632	ENSMUSG00000032231	8203.93	8383.41	6769.02	7624.91	5930.22	10323.1	8521.36	9178.52	10301	7927.75	-0.325537	0.00157317	0.0321835	Anxa2	9	69453620	69491795	+	3731	protein_coding	annexin A2 [Source:MGI Symbol;Acc:MGI:88246]	-	7880	7775	6514	7452	5788	9884	8771	10101	13132	7220	333.059	342.326	277.211	312.608	244.097	417.576	344.387	372.382	417.984	320.571
633	ENSMUSG00000079084	816.229	775.263	759.618	800.145	685.438	1068.45	868.555	935.026	961.698	780.697	-0.266966	0.00157754	0.0322215	Ccdc82	9	13246955	13292520	+	9835	protein_coding	coiled-coil domain containing 82 [Source:MGI Symbol;Acc:MGI:1913646]	-	784	719	731	782	669	1023	894	1029	1226	711	12.0614	11.5227	11.3231	11.9404	10.2694	15.7313	12.7768	13.8078	14.2038	11.4906
634	ENSMUSG00000022533	10796.3	10502.2	10388.4	10618.8	10334.8	10854.7	11308.7	11325.7	11116	11091.2	-0.0815111	0.00159939	0.0326159	Atp13a3	16	30312423	30405975	-	9938	protein_coding	ATPase type 13A3 [Source:MGI Symbol;Acc:MGI:2685387]	-	10370	9740	9997	10378	10087	10393	11640	12464	14171	10101	195.646	191.424	189.902	194.329	189.886	195.993	204.008	205.106	201.339	200.193
635	ENSMUSG00000028121	690.255	746.15	714.934	723.404	561.465	793.764	838.437	819.624	876.981	755.442	-0.250753	0.0016147	0.0328591	Bcar3	3	122294136	122530191	+	5604	protein_coding	breast cancer anti-estrogen resistance 3 [Source:MGI Symbol;Acc:MGI:1352501]	-	663	692	688	707	548	760	863	902	1118	688	28.7333	31.2409	30.0212	30.4105	23.6969	32.9226	34.7445	34.0964	36.4879	31.3223
636	ENSMUSG00000028631	66.6309	44.2083	63.3881	71.6242	40.9828	85.643	76.7515	95.4108	116.094	68.0776	-0.629993	0.00161706	0.0328591	Kcnq4	4	120696138	120748612	-	4024	protein_coding	potassium voltage-gated channel, subfamily Q, member 4 [Source:MGI Symbol;Acc:MGI:1926803]	-	64	41	61	70	40	82	79	105	148	62	1.31591	0.878161	1.26282	1.42848	0.820623	1.68526	1.50895	1.88306	2.29161	1.33915
637	ENSMUSG00000039126	3855.22	3852.59	3606.89	3777.66	3571.65	4166.22	4222.3	4178.99	4217.04	3777.21	-0.14021	0.001619	0.0328591	Prune2	19	16956118	17223932	+	20297	protein_coding	prune homolog 2 [Source:MGI Symbol;Acc:MGI:1925004]	-	3703	3573	3471	3692	3486	3989	4346	4599	5376	3440	55.9608	56.2482	52.8144	55.3764	52.565	60.2563	61.0131	60.621	61.182	54.6112
638	ENSMUSG00000068566	8025.9	7965.04	6994.51	7183.91	6918.93	8920.45	9176.18	7986.34	8456.82	7937.63	-0.19577	0.00164713	0.0333772	Myadm	7	3289080	3300442	+	4480	protein_coding	myeloid-associated differentiation marker [Source:MGI Symbol;Acc:MGI:1355332]	-	7709	7387	6731	7021	6753	8541	9445	8789	10781	7229	154.586	154.306	135.899	139.734	135.116	171.194	175.944	153.723	162.804	152.28
639	ENSMUSG00000078949	6.24665	9.70426	6.23489	5.11601	4.09828	19.8441	26.2315	13.6301	13.3351	7.68618	-1.36729	0.00165143	1	R3hdml	2	163492318	163502612	+	1094	protein_coding	R3H domain containing-like [Source:MGI Symbol;Acc:MGI:3650937]	-	6	9	6	5	4	19	27	15	17	7	0.262407	0.410026	0.264206	0.217033	0.174551	0.830588	1.09696	0.572196	0.559896	0.321599
640	ENSMUSG00000041329	326.908	379.545	275.374	293.659	229.504	202.619	238.027	222.625	238.463	244.86	0.39126	0.00165567	0.0334719	Atp1b2	11	69599736	69605942	-	4085	protein_coding	ATPase, Na+/K+ transporting, beta 2 polypeptide [Source:MGI Symbol;Acc:MGI:88109]	-	314	352	265	287	224	194	245	245	304	223	8.23657	9.61843	6.9989	7.4719	5.86278	5.08658	5.97015	5.60547	6.00516	6.14489
641	ENSMUSG00000078716	153.043	159.581	138.207	141.202	94.2605	87.7318	77.723	99.9542	123.938	81.2539	0.536297	0.00165703	0.0334719	Tmem8b	4	43668971	43692668	+	5603	protein_coding	transmembrane protein 8B [Source:MGI Symbol;Acc:MGI:2441680]	-	147	148	133	138	92	84	80	110	158	74	2.79876	2.93532	2.54957	2.60772	1.74773	1.59859	1.41495	1.82672	2.26538	1.48004
642	ENSMUSG00000031278	2537.18	2524.19	2635.28	2584.61	2539.91	2973.48	2659.1	3077.68	2914.12	2666.01	-0.156972	0.00168437	0.0339188	Acsl4	X	142317993	142390535	-	5405	protein_coding	acyl-CoA synthetase long-chain family member 4 [Source:MGI Symbol;Acc:MGI:1354713]	-	2437	2341	2536	2526	2479	2847	2737	3387	3715	2428	28.2734	28.2924	29.6237	29.0863	28.6971	33.0155	29.4985	34.2742	32.4576	29.5913
643	ENSMUSG00000031604	1842.76	1993.69	2134.41	1867.35	2322.7	2422.03	2084.92	2759.64	2592.51	2376.13	-0.268304	0.00168444	0.0339188	Msmo1	8	64718139	64733792	-	6144	protein_coding	methylsterol monoxygenase 1 [Source:MGI Symbol;Acc:MGI:1913484]	-	1770	1849	2054	1825	2267	2319	2146	3037	3305	2164	54.356	59.1502	63.5099	55.6249	69.4647	71.184	61.2218	81.3483	76.4328	69.811
644	ENSMUSG00000001755	856.832	749.385	794.949	797.075	867.812	687.233	731.568	710.583	676.169	763.128	0.190026	0.00169161	0.0339592	Coasy	11	101082565	101086619	+	2867	protein_coding	Coenzyme A synthase [Source:MGI Symbol;Acc:MGI:1918993]	-	823	695	765	779	847	658	753	782	862	695	25.3065	22.2619	23.6843	23.774	25.9869	20.2239	21.5095	20.9734	19.9606	22.4496
645	ENSMUSG00000017485	4443.45	4255.86	4185.69	4485.72	4008.12	4962.07	4475.88	4810.52	4919.09	4534.85	-0.14908	0.00169174	0.0339592	Top2b	14	16365179	16435462	+	14613	protein_coding	topoisomerase (DNA) II beta [Source:MGI Symbol;Acc:MGI:98791]	-	4268	3947	4028	4384	3912	4751	4607	5294	6271	4130	89.4458	86.1683	84.9947	91.1882	81.8037	99.5241	89.6925	96.7718	98.9707	90.9239
646	ENSMUSG00000027860	867.243	862.601	898.864	849.258	819.657	768.698	742.255	810.538	771.869	755.442	0.158256	0.001698	0.0340317	Vangl1	3	102153583	102204693	-	7156	protein_coding	VANGL planar cell polarity 1 [Source:MGI Symbol;Acc:MGI:2159344]	-	833	800	865	830	800	736	764	892	984	688	22.278	22.2877	23.2924	22.0314	21.3481	19.6751	18.9813	20.8078	19.818	19.3291
647	ENSMUSG00000087590	120.769	98.1209	107.032	116.645	103.482	69.9766	81.6092	79.0547	90.9926	90.0381	0.405018	0.00170141	0.0340468	Epb41l4aos	18	33794892	33795986	+	430	lincRNA	erythrocyte membrane protein band 4.1 like 4a, opposite strand [Source:MGI Symbol;Acc:MGI:1916999]	-	116	91	103	114	101	67	84	87	116	82	15.1642	12.3922	13.557	14.791	13.1741	8.75474	10.201	9.91994	11.4196	11.2607
648	ENSMUSG00000038894	1290.97	1162.36	1453.77	1192.03	1467.19	1024.58	1168.76	1119.49	923.262	1172.69	0.280781	0.00171121	0.0341831	Irs2	8	10984681	11008458	-	6323	protein_coding	insulin receptor substrate 2 [Source:MGI Symbol;Acc:MGI:109334]	-	1240	1078	1399	1165	1432	981	1203	1232	1177	1068	9.38296	8.49732	10.6587	8.74937	10.8119	7.41985	8.45642	8.13127	6.70701	8.4895
649	ENSMUSG00000071073	188.441	183.303	147.559	159.62	174.177	137.864	158.361	119.036	122.369	126.273	0.363838	0.00171355	0.0341831	Lrrc73	17	46253531	46257315	+	2898	protein_coding	leucine rich repeat containing 73 [Source:MGI Symbol;Acc:MGI:2684934]	-	181	170	142	156	170	132	163	131	156	115	5.02906	4.92042	3.9725	4.30195	4.71298	3.66598	4.20725	3.17475	3.26413	3.35659
650	ENSMUSG00000038764	346.689	335.336	408.386	365.283	434.418	264.24	344.896	315.31	277.684	319.526	0.314122	0.00171866	0.0342319	Ptpn3	4	57190841	57301837	-	7238	protein_coding	protein tyrosine phosphatase, non-receptor type 3 [Source:MGI Symbol;Acc:MGI:105307]	-	333	311	393	357	424	253	355	347	354	291	10.4134	10.1311	12.374	11.0803	13.2298	7.90821	10.3129	9.46475	8.33657	9.5595
651	ENSMUSG00000006920	1822.98	1710.11	1976.46	1898.04	1997.91	1607.37	1648.7	1754.65	1536.68	1740.37	0.183299	0.0017233	0.034271	Ezh1	11	101191115	101226463	-	7440	protein_coding	enhancer of zeste 1 polycomb repressive complex 2 subunit [Source:MGI Symbol;Acc:MGI:1097695]	-	1751	1586	1902	1855	1950	1539	1697	1931	1959	1585	46.6467	44.0132	51.0167	49.0469	51.8333	40.9809	41.9971	44.8691	39.301	44.3564
652	ENSMUSG00000109539	8.32887	10.7825	18.7047	10.232	13.3194	30.2884	29.1461	22.7169	25.8858	14.2743	-0.999113	0.00172483	1	Gm44667	7	67268906	67272242	-	3337	TEC	predicted gene 44667 [Source:MGI Symbol;Acc:MGI:5753243]	-	8	10	18	10	13	29	30	25	33	13	0.114703	0.149359	0.259851	0.142304	0.18598	0.415615	0.399585	0.312647	0.356314	0.195804
653	ENSMUSG00000009633	437.265	456.1	356.428	487.045	288.929	709.166	478.968	487.049	681.66	488.622	-0.490832	0.00172798	0.0343109	G0s2	1	193272161	193273217	-	871	protein_coding	G0/G1 switch gene 2 [Source:MGI Symbol;Acc:MGI:1316737]	-	420	423	343	476	282	679	493	536	869	445	23.0713	24.2052	18.9707	25.9515	15.4565	37.2821	25.1578	25.6813	35.9482	25.6789
654	ENSMUSG00000024498	1126.48	1140.79	1059.93	1135.76	998.957	1351.49	1189.16	1201.27	1229.19	1212.22	-0.178695	0.00173602	0.0343345	Tcerg1	18	42511510	42575551	+	4246	protein_coding	transcription elongation regulator 1 (CA150) [Source:MGI Symbol;Acc:MGI:1926421]	-	1082	1058	1020	1110	975	1294	1224	1322	1567	1104	13.485	13.7358	12.7994	13.7303	12.1246	16.12	14.1712	14.3709	14.7071	14.4539
655	ENSMUSG00000042328	747.516	774.185	752.344	797.075	739.74	660.078	711.166	641.524	680.876	701.639	0.16717	0.0017361	0.0343345	Hps4	5	112343083	112378414	+	3948	protein_coding	HPS4, biogenesis of lysosomal organelles complex 3 subunit 2 [Source:MGI Symbol;Acc:MGI:2177742]	-	718	718	724	779	722	632	732	706	868	639	19.9727	20.8057	20.2777	21.5072	20.0396	17.5727	18.9159	17.1296	18.1831	18.6727
656	ENSMUSG00000030688	783.955	832.41	804.301	758.193	692.61	698.721	661.617	655.154	694.211	685.168	0.189203	0.00173942	0.0343345	Stard10	7	101317086	101346626	+	2419	protein_coding	START domain containing 10 [Source:MGI Symbol;Acc:MGI:1860093]	-	753	772	774	741	676	669	681	721	885	624	36.1361	38.593	37.3985	35.2937	32.3692	32.0908	30.3596	30.1794	31.9833	31.4574
657	ENSMUSG00000000740	14703.6	14732.2	14534.6	14653.3	13522.3	13345.7	13038	13740.1	13432.4	13504.6	0.105404	0.00173988	0.0343345	Rpl13	8	123102350	123105244	+	2595	protein_coding	ribosomal protein L13 [Source:MGI Symbol;Acc:MGI:105922]	-	14123	13663	13987	14321	13198	12778	13420	15121	17124	12299	683.93	689.248	681.987	688.32	637.722	618.522	603.726	638.696	624.488	625.672
658	ENSMUSG00000013846	1589.77	1650.8	1478.71	1579.83	1391.37	1773.44	1634.13	1742.84	1904.57	1708.53	-0.1893	0.00174583	0.0343664	St3gal1	15	67102875	67176830	-	6851	protein_coding	ST3 beta-galactoside alpha-2,3-sialyltransferase 1 [Source:MGI Symbol;Acc:MGI:98304]	-	1527	1531	1423	1544	1358	1698	1682	1918	2428	1556	22.7886	23.8012	21.3821	22.8696	20.2216	25.3293	23.3188	24.9664	27.2873	24.3938
659	ENSMUSG00000043019	2421.62	2405.58	2526.17	2497.64	2496.88	2704.02	2602.75	2782.36	2627.02	2626.48	-0.111722	0.00174685	0.0343664	Edem3	1	151755371	151822051	+	6381	protein_coding	ER degradation enhancer, mannosidase alpha-like 3 [Source:MGI Symbol;Acc:MGI:1914217]	-	2326	2231	2431	2441	2437	2589	2679	3062	3349	2392	28.1245	28.1009	29.5956	29.2938	29.4015	31.2907	30.092	32.2931	30.4947	30.3829
660	ENSMUSG00000026203	1758.43	1800.68	1696.93	1693.4	1886.24	1535.31	1678.82	1562.92	1531.97	1645.94	0.152104	0.0017563	0.0344994	Dnajb2	1	75236406	75245692	+	4249	protein_coding	DnaJ heat shock protein family (Hsp40) member B2 [Source:MGI Symbol;Acc:MGI:1928739]	-	1689	1670	1633	1655	1841	1470	1728	1720	1953	1499	65.3812	67.3418	63.6468	63.5848	71.1075	56.8785	62.1397	58.0739	56.9324	60.9561
661	ENSMUSG00000015597	994.258	1026.5	1074.48	1083.57	1102.44	927.451	957.937	983.186	936.597	956.381	0.14966	0.00178445	0.0349811	Zfp318	17	46383731	46420920	+	13804	protein_coding	zinc finger protein 318 [Source:MGI Symbol;Acc:MGI:1889348]	-	955	952	1034	1059	1076	888	986	1082	1194	871	11.8528	12.3083	12.9213	13.045	13.325	11.0164	11.3683	11.7132	11.1598	11.3561
662	ENSMUSG00000027669	554.911	562.847	551.788	531.042	634.209	416.726	498.399	542.479	465.945	449.093	0.255267	0.00178628	0.0349811	Gnb4	3	32580332	32616585	-	12692	protein_coding	guanine nucleotide binding protein (G protein), beta 4 [Source:MGI Symbol;Acc:MGI:104581]	-	533	522	531	519	619	399	513	597	594	409	10.1237	10.3283	10.1549	9.78392	11.7312	7.5752	9.05176	9.89047	8.49638	8.16073
663	ENSMUSG00000022674	514.307	584.412	447.873	589.365	529.703	697.677	623.727	615.173	670.679	587.444	-0.261896	0.00179765	0.0350997	Ube2v2	16	15552077	15595773	-	7132	protein_coding	ubiquitin-conjugating enzyme E2 variant 2 [Source:MGI Symbol;Acc:MGI:1917870]	-	494	542	431	576	517	668	642	677	855	535	13.5681	15.5074	11.9189	15.7018	14.1685	18.3391	16.3806	16.2185	17.6845	15.4362
664	ENSMUSG00000047412	660.063	590.882	721.169	677.36	741.789	559.813	539.204	610.629	549.878	624.777	0.234984	0.00179781	0.0350997	Zbtb44	9	31030644	31075885	+	9341	protein_coding	zinc finger and BTB domain containing 44 [Source:MGI Symbol;Acc:MGI:1925123]	ZBTB	634	548	694	662	724	536	555	672	701	569	9.85512	8.87357	10.8617	10.2132	11.2292	8.32809	8.01435	9.11112	8.20588	9.29132
665	ENSMUSG00000024778	990.094	927.296	957.056	1032.41	909.819	1112.31	1100.75	1181.28	986.799	1121.08	-0.190763	0.00180898	0.0352057	Fas	19	34290659	34327770	+	1801	protein_coding	Fas (TNF receptor superfamily member 6) [Source:MGI Symbol;Acc:MGI:95484]	-	951	860	921	1009	888	1065	1133	1300	1258	1021	44.6089	42.0228	43.4979	46.9748	41.5617	49.9343	49.3712	53.1881	44.4382	50.3106
666	ENSMUSG00000022142	1121.27	1092.27	1142.02	1085.62	1040.96	1288.82	1209.56	1249.43	1317.82	1114.5	-0.174383	0.0018113	0.0352057	Nup155	15	8109273	8161247	+	11951	protein_coding	nucleoporin 155 [Source:MGI Symbol;Acc:MGI:2181182]	-	1077	1013	1099	1061	1016	1234	1245	1375	1680	1015	18.704	18.3263	19.217	18.2881	17.6057	21.4212	20.0859	20.8282	21.9717	18.5173
667	ENSMUSG00000061859	125.974	115.373	114.306	127.9	76.8428	184.864	157.389	147.205	162.375	122.979	-0.469008	0.00181147	0.0352057	Patj	4	98395785	98719603	+	13086	protein_coding	PATJ, crumbs cell polarity complex component [Source:MGI Symbol;Acc:MGI:1277960]	-	121	107	110	125	75	177	162	162	207	112	2.13234	1.96427	1.95178	2.18632	1.31878	3.11783	2.6521	2.4901	2.74711	2.07339
668	ENSMUSG00000020388	1987.48	2088.57	1834.1	2037.2	1607.55	2282.07	2274.37	2144.47	2372.08	2099.43	-0.226061	0.00181486	0.0352181	Pdlim4	11	54054928	54069014	-	2560	protein_coding	PDZ and LIM domain 4 [Source:MGI Symbol;Acc:MGI:1353470]	-	1909	1937	1765	1991	1569	2185	2341	2360	3024	1912	103.44	109.334	96.2925	107.074	84.8286	118.342	117.838	111.538	123.395	108.833
669	ENSMUSG00000029283	168.66	209.181	139.246	152.457	128.071	254.84	238.998	177.192	229.05	192.155	-0.454609	0.00181944	0.0352477	Cdc7	5	106964322	106984432	+	4183	protein_coding	cell division cycle 7 (S. cerevisiae) [Source:MGI Symbol;Acc:MGI:1309511]	-	162	194	134	149	125	244	246	195	292	175	3.34094	4.16774	2.78244	3.04981	2.57219	5.0298	4.71293	3.50766	4.53493	3.79126
670	ENSMUSG00000016256	6172.73	6103.98	6312.83	5817.93	6119.76	5398.64	5510.56	5599.25	5564.67	5991.93	0.121513	0.00182188	0.0352477	Ctsz	2	174427493	174439039	-	1441	protein_coding	cathepsin Z [Source:MGI Symbol;Acc:MGI:1891190]	-	5929	5661	6075	5686	5973	5169	5672	6162	7094	5457	196.861	195.801	203.091	187.377	197.883	171.55	174.951	178.455	177.379	190.337
671	ENSMUSG00000006456	502.855	478.744	605.824	526.949	670.069	448.059	414.847	446.159	454.179	497.406	0.301662	0.00185225	0.0357813	Rbm14	19	4800569	4811634	-	3910	protein_coding	RNA binding motif protein 14 [Source:MGI Symbol;Acc:MGI:1929092]	-	483	444	583	515	654	429	427	491	579	453	9.84636	9.4288	11.9664	10.42	13.3029	8.74165	8.08647	8.7305	8.88876	9.70105
672	ENSMUSG00000025911	80.1653	72.2428	71.7013	64.4618	73.7691	57.4435	41.7761	58.1552	52.5561	48.3131	0.486345	0.00187077	0.0360848	Adhfe1	1	9547948	9580673	+	3780	protein_coding	alcohol dehydrogenase, iron containing, 1 [Source:MGI Symbol;Acc:MGI:1923437]	-	77	67	69	63	72	55	43	64	67	44	2.24504	2.03495	2.02558	1.82308	2.09461	1.60289	1.16467	1.62758	1.4711	1.34765
673	ENSMUSG00000060376	890.148	959.644	1042.27	967.95	1031.74	756.165	873.413	777.825	833.838	945.4	0.225403	0.0018746	0.0361043	Bckdha	7	25629946	25658981	-	1899	protein_coding	branched chain ketoacid dehydrogenase E1, alpha polypeptide [Source:MGI Symbol;Acc:MGI:107701]	-	855	890	1003	946	1007	724	899	856	1063	861	30.8739	33.4781	36.4665	33.9039	36.2822	26.132	30.157	26.9606	28.9063	32.6604
674	ENSMUSG00000032380	414.361	423.753	368.898	416.444	391.386	475.214	523.659	497.045	412.605	480.935	-0.244103	0.00188767	0.0363016	Dapk2	9	66158223	66272242	+	3512	protein_coding	death-associated protein kinase 2 [Source:MGI Symbol;Acc:MGI:1341297]	-	398	393	355	407	382	455	539	547	526	438	15.4566	15.8989	13.8812	15.6876	14.8024	17.6624	19.4456	18.5288	15.3833	17.8689
675	ENSMUSG00000001521	1538.76	1634.63	1685.5	1622.8	1669.03	1368.2	1488.4	1392.09	1532.76	1535.04	0.155481	0.0018989	0.0363396	Tulp3	6	128321161	128355851	-	9342	protein_coding	tubby-like protein 3 [Source:MGI Symbol;Acc:MGI:1329045]	Tub	1478	1516	1622	1586	1629	1310	1532	1532	1954	1398	36.5456	39.0485	40.3811	38.9221	40.1902	32.3772	35.1902	33.0407	36.3847	36.3128
676	ENSMUSG00000022095	630.912	630.777	678.564	683.499	674.168	557.724	632.471	557.926	524.777	598.424	0.202218	0.00190035	0.0363396	Fam160b2	14	70583296	70599835	-	4033	protein_coding	family with sequence similarity 160, member B2 [Source:MGI Symbol;Acc:MGI:3036290]	-	606	585	653	668	658	534	651	614	669	545	7.18929	7.2296	7.79998	7.86542	7.78893	6.33231	7.17459	6.35347	5.97687	6.79207
677	ENSMUSG00000013622	1783.42	1827.64	1835.14	1742.51	1622.92	1630.35	1611.78	1557.47	1587.66	1614.1	0.139391	0.00190232	0.0363396	Atraid	5	31048312	31054623	+	2082	protein_coding	all-trans retinoic acid induced differentiation factor [Source:MGI Symbol;Acc:MGI:1918918]	-	1713	1695	1766	1703	1584	1561	1659	1714	2024	1470	103.484	106.667	107.417	102.109	95.4795	94.2599	93.1033	90.3143	92.0791	93.288
678	ENSMUSG00000042104	878.695	867.992	820.928	900.418	851.418	985.939	983.197	955.017	913.849	964.067	-0.151433	0.00191066	0.0363396	Uggt2	14	118985039	119099430	-	12796	protein_coding	UDP-glucose glycoprotein glucosyltransferase 2 [Source:MGI Symbol;Acc:MGI:1913685]	-	844	805	790	880	831	944	1012	1051	1165	878	22.1877	22.045	20.9105	22.9607	21.7977	24.8056	24.7146	24.0992	23.0638	24.2469
679	ENSMUSG00000054843	2210.27	2032.5	2132.33	2186.58	2124.96	1839.24	1867.3	2069.05	1801.81	2009.39	0.157252	0.00191168	0.0363396	Atrnl1	19	57611034	58133338	+	6581	protein_coding	attractin like 1 [Source:MGI Symbol;Acc:MGI:2147749]	-	2123	1885	2052	2137	2074	1761	1922	2277	2297	1830	15.4347	14.276	15.0208	15.4201	15.0452	12.7973	12.9809	14.4392	12.5761	13.9763
680	ENSMUSG00000031403	410.197	408.657	338.763	373.469	374.993	451.192	430.391	433.438	459.67	440.308	-0.217769	0.00191176	0.0363396	Dkc1	X	75095854	75109777	+	4121	protein_coding	dyskeratosis congenita 1, dyskerin [Source:MGI Symbol;Acc:MGI:1861727]	-	394	379	326	365	366	432	443	477	586	401	21.8945	21.9393	18.2399	20.1309	20.2936	23.9955	22.8689	23.1199	24.5228	23.4086
681	ENSMUSG00000041731	187.399	177.911	151.716	173.944	133.194	217.241	195.279	241.707	259.643	175.684	-0.407696	0.00191203	0.0363396	Pgm5	19	24683016	24861855	-	3611	protein_coding	phosphoglucomutase 5 [Source:MGI Symbol;Acc:MGI:1925668]	-	180	165	146	170	130	208	201	266	331	160	5.96413	5.69512	4.87073	5.59056	4.2979	6.88883	6.1869	7.6875	8.25917	5.56912
682	ENSMUSG00000005983	54.1376	39.8953	40.5268	57.2994	44.0565	69.9766	63.15	66.3332	65.1068	72.4697	-0.510362	0.00191372	0.0363396	1700037C18Rik	16	3895179	3908689	-	3227	protein_coding	RIKEN cDNA 1700037C18 gene [Source:MGI Symbol;Acc:MGI:1920511]	-	52	37	39	56	43	67	65	73	83	66	2.57821	1.911	1.94691	2.75572	2.12726	3.32045	2.99385	3.15694	3.09903	3.43756
683	ENSMUSG00000015733	3990.57	4036.97	3708.72	3856.45	3953.82	4426.28	4276.71	4259.87	4453.93	3989.13	-0.131566	0.00191549	0.0363396	Capza2	6	17636234	17666972	+	5890	protein_coding	capping protein (actin filament) muscle Z-line, alpha 2 [Source:MGI Symbol;Acc:MGI:106222]	-	3833	3744	3569	3769	3859	4238	4402	4688	5678	3633	136.656	139.05	128.116	133.367	137.278	151.028	145.795	145.783	152.447	136.065
684	ENSMUSG00000059796	9727.07	9966.28	9690.06	9381.75	10556.2	10870.4	10709.3	10734.2	10982.7	10306.1	-0.120221	0.00191798	0.0363396	Eif4a1	11	69666936	69672423	-	4334	protein_coding	eukaryotic translation initiation factor 4A1 [Source:MGI Symbol;Acc:MGI:95303]	-	9343	9243	9325	9169	10303	10408	11023	11813	14001	9386	458.483	472.492	460.737	446.572	504.475	510.519	502.504	505.623	517.404	483.849
685	ENSMUSG00000022032	3791.72	3406.2	4205.44	3888.17	3817.55	2959.91	2334.61	3721.02	3050.61	3233.69	0.320708	0.00192318	0.0363844	Scara5	14	65666403	65764826	+	6093	protein_coding	scavenger receptor class A, member 5 [Source:MGI Symbol;Acc:MGI:1918395]	-	3642	3159	4047	3800	3726	2834	2403	4095	3889	2945	51.0857	46.1588	57.1558	52.9024	52.1484	39.7345	31.3124	50.1006	41.0801	43.3948
686	ENSMUSG00000034247	1149.38	932.688	1256.33	1165.43	1297.11	897.163	1003.6	960.469	912.28	1045.32	0.268394	0.00192766	0.0364154	Plekhm1	11	103364275	103412687	-	5968	protein_coding	pleckstrin homology domain containing, family M (with RUN domain) member 1 [Source:MGI Symbol;Acc:MGI:2443207]	-	1104	865	1209	1139	1266	859	1033	1057	1163	952	12.8394	10.4794	14.157	13.1472	14.6909	9.98569	11.1604	10.7221	10.1857	11.6307
687	ENSMUSG00000039236	368.552	416.205	410.464	389.84	421.099	427.171	461.481	517.036	456.532	479.837	-0.223947	0.00194654	0.0366578	Isg20	7	78913424	78920396	+	1860	protein_coding	interferon-stimulated protein [Source:MGI Symbol;Acc:MGI:1928895]	-	354	386	395	381	411	409	475	569	582	437	19.0093	21.5922	21.3564	20.3058	22.0214	21.9531	23.6952	26.6505	23.5354	24.6512
688	ENSMUSG00000022793	168.66	164.972	160.029	153.48	149.587	130.553	117.556	93.5935	143.549	128.469	0.375027	0.00194789	0.0366578	B4galt4	16	38742264	38769049	+	3213	protein_coding	UDP-Gal:betaGlcNAc beta 1,4-galactosyltransferase, polypeptide 4 [Source:MGI Symbol;Acc:MGI:1928387]	-	162	153	154	150	146	125	121	103	183	117	6.11758	6.01868	5.85535	5.62197	5.50119	4.71827	4.24476	3.39259	5.20415	4.64134
689	ENSMUSG00000029202	2140.52	2095.04	2085.57	2168.17	2200.78	2377.12	2272.43	2343.47	2368.16	2216.91	-0.115658	0.00194906	0.0366578	Pds5a	5	65605721	65698273	-	19335	protein_coding	PDS5 cohesin associated factor A [Source:MGI Symbol;Acc:MGI:1918771]	-	2056	1943	2007	2119	2148	2276	2339	2579	3019	2019	35.5385	34.9859	34.9293	36.3529	37.0466	39.3238	37.5585	38.8827	39.2982	36.661
690	ENSMUSG00000048756	4003.06	3953.95	4229.34	3884.08	4689.46	3520.76	3846.32	3579.27	3525.96	3822.23	0.18264	0.00197373	0.0370674	Foxo3	10	42181841	42276755	-	7571	protein_coding	forkhead box O3 [Source:MGI Symbol;Acc:MGI:1890081]	Fork	3845	3667	4070	3796	4577	3371	3959	3939	4495	3481	65.2362	64.8109	69.5271	63.9221	77.484	57.1688	62.3994	58.2918	57.4323	62.0424
691	ENSMUSG00000059316	846.421	801.141	882.237	891.21	879.082	759.298	762.657	744.204	763.24	816.931	0.16239	0.00197953	0.037122	Slc27a4	2	29802634	29817522	+	4412	protein_coding	solute carrier family 27 (fatty acid transporter), member 4 [Source:MGI Symbol;Acc:MGI:1347347]	-	813	743	849	871	858	727	785	819	973	744	16.2891	15.5075	17.127	17.3204	17.1527	14.5596	14.611	14.3127	14.6809	15.6593
692	ENSMUSG00000020952	975.518	922.983	927.96	973.066	1006.13	1005.78	1115.33	1114.94	1031.51	1106.81	-0.160757	0.00199475	0.0373528	Scfd1	12	51377510	51450101	+	13162	protein_coding	Sec1 family domain containing 1 [Source:MGI Symbol;Acc:MGI:1924233]	-	937	856	893	951	982	963	1148	1227	1315	1008	16.476	15.6795	15.81	16.5969	17.2291	16.9257	18.7524	18.8186	17.413	18.6194
693	ENSMUSG00000029290	511.184	489.526	501.909	499.323	519.457	650.678	604.297	587.912	520.07	564.385	-0.212963	0.00201229	0.0376262	Zfp326	5	105876565	105915818	+	7217	protein_coding	zinc finger protein 326 [Source:MGI Symbol;Acc:MGI:1927246]	-	491	454	483	488	507	623	622	647	663	514	12.9362	12.4602	12.8127	12.7608	13.3282	16.4067	15.2236	14.8682	13.1545	14.2259
694	ENSMUSG00000060601	2159.26	2100.43	2424.33	2251.05	2372.91	1849.68	2045.09	1998.17	1934.38	2165.31	0.178914	0.00201778	0.037674	Nr1h2	7	44549616	44553951	-	3354	protein_coding	nuclear receptor subfamily 1, group H, member 2 [Source:MGI Symbol;Acc:MGI:1352463]	THR-like	2074	1948	2333	2200	2316	1771	2105	2199	2466	1972	90.2106	88.2638	102.172	94.9738	100.514	76.9972	85.0557	83.4264	80.7748	90.1048
695	ENSMUSG00000063457	13652.1	14056.1	14214.5	14185.7	14095	13780.2	12762.1	12986.8	12969.6	13318	0.0932627	0.00202438	0.0376884	Rps15	10	80292453	80294114	+	630	protein_coding	ribosomal protein S15 [Source:MGI Symbol;Acc:MGI:98117]	-	13113	13036	13679	13864	13757	13194	13136	14292	16534	12129	1170.52	1212.18	1229.41	1228.28	1225.29	1177.23	1089.29	1112.75	1111.45	1137.35
696	ENSMUSG00000025959	775.626	777.419	740.913	751.031	727.445	815.697	972.51	817.807	874.628	825.716	-0.191759	0.00202868	0.0376884	Klf7	1	64029447	64122282	-	8131	protein_coding	Kruppel-like factor 7 (ubiquitous) [Source:MGI Symbol;Acc:MGI:1935151]	zf-C2H2	745	721	713	734	710	781	1001	900	1115	752	11.0356	11.1255	10.634	10.7911	10.4939	11.5637	13.7745	11.6282	12.4379	11.7017
697	ENSMUSG00000036499	2245.67	2154.35	2296.52	2342.11	2396.47	2501.4	2507.54	2496.13	2525.83	2407.97	-0.121586	0.00202981	0.0376884	Eea1	10	95940650	96045518	+	9592	protein_coding	early endosome antigen 1 [Source:MGI Symbol;Acc:MGI:2442192]	-	2157	1998	2210	2289	2339	2395	2581	2747	3220	2193	31.9513	30.8304	32.9608	33.6525	34.5707	35.4611	35.5164	35.4917	35.9194	34.1248
698	ENSMUSG00000040128	2940.09	2822.86	3528.95	3154.53	3420.02	2341.6	2695.05	2647.88	2453.66	3092.04	0.26253	0.00203243	0.0376884	Pnrc1	4	33245423	33290163	-	2095	protein_coding	proline-rich nuclear receptor coactivator 1 [Source:MGI Symbol;Acc:MGI:1917838]	-	2824	2618	3396	3083	3338	2242	2774	2914	3128	2816	131.053	126.56	158.678	142	154.564	103.998	119.589	117.951	109.316	137.28
699	ENSMUSG00000033732	4223.78	4096.28	4145.17	4144.99	4014.27	4428.37	4301.97	4363.45	4432.75	4383.32	-0.0873129	0.00203417	0.0376884	Sf3b3	8	110810239	110846787	-	10919	protein_coding	splicing factor 3b, subunit 3 [Source:MGI Symbol;Acc:MGI:1289341]	-	4057	3799	3989	4051	3918	4240	4428	4802	5651	3992	68.3243	66.6476	67.6396	67.7119	65.8375	71.3746	69.2756	70.5378	71.6687	70.6241
700	ENSMUSG00000004931	1717.83	1619.53	1868.39	1693.4	1882.14	1454.89	1571.95	1452.06	1436.27	1715.12	0.203755	0.00203618	0.0376884	Apba3	10	81266960	81273246	+	2890	protein_coding	amyloid beta (A4) precursor protein-binding, family A, member 3 [Source:MGI Symbol;Acc:MGI:1888527]	-	1650	1502	1798	1655	1837	1393	1618	1598	1831	1562	91.1607	86.4447	100.018	90.7515	101.268	76.9277	83.0433	77.0069	76.1809	90.6561
701	ENSMUSG00000023572	938.039	938.079	914.451	944.416	915.966	844.941	862.726	852.337	852.664	794.971	0.143193	0.00203957	0.0376969	Ccndbp1	2	121008403	121016904	+	3469	protein_coding	cyclin D-type binding-protein 1 [Source:MGI Symbol;Acc:MGI:109595]	-	901	870	880	923	894	809	888	938	1087	724	39.6585	39.8911	38.9997	40.3224	39.2634	35.5933	36.3101	36.0118	36.0309	33.4767
702	ENSMUSG00000075227	396.662	381.701	432.286	397.003	478.475	323.772	375.014	325.305	348.282	374.427	0.257334	0.00204837	0.0378049	Znhit2	19	6061192	6062472	+	1281	protein_coding	zinc finger, HIT domain containing 2 [Source:MGI Symbol;Acc:MGI:1352481]	-	381	354	416	388	467	310	386	358	444	341	14.2304	13.7734	15.6442	14.3832	17.404	11.5734	13.3931	11.6629	12.4885	13.3795
703	ENSMUSG00000022037	490.362	456.1	461.382	464.534	447.737	402.104	308.949	402.543	423.586	396.387	0.261618	0.00205365	0.0378479	Clu	14	65968483	65981547	+	3437	protein_coding	clusterin [Source:MGI Symbol;Acc:MGI:88423]	-	471	423	444	454	437	385	318	443	540	361	25.3775	23.7418	24.0868	24.2782	23.4936	20.7347	15.9169	20.8191	21.9107	20.4328
704	ENSMUSG00000029007	716.282	705.176	731.561	703.964	704.905	638.145	651.902	665.15	604.003	628.071	0.161172	0.00205831	0.0378635	Agtrap	4	148077061	148088031	-	4236	protein_coding	angiotensin II, type I receptor-associated protein [Source:MGI Symbol;Acc:MGI:1339977]	-	688	654	704	688	688	611	671	732	770	572	20.5351	20.3344	21.1567	20.3812	20.4897	18.2288	18.6051	19.0567	17.3074	17.9348
705	ENSMUSG00000033355	374.799	346.119	404.229	401.096	280.732	559.813	356.554	862.332	840.898	493.014	-0.785289	0.0020604	0.0378635	Rtp4	16	23520291	23614222	+	2131	protein_coding	receptor transporter protein 4 [Source:MGI Symbol;Acc:MGI:1915025]	-	360	321	389	392	274	536	367	949	1072	449	14.1184	13.1139	15.3603	15.2581	10.7219	21.0114	13.3706	32.4622	31.66	18.4978
706	ENSMUSG00000028556	3756.32	3657.43	3650.53	3793.01	3188.46	4078.49	3976.51	3989.99	4201.35	3908.97	-0.159766	0.00207031	0.0379913	Dock7	4	98936671	99120915	-	16818	protein_coding	dedicator of cytokinesis 7 [Source:MGI Symbol;Acc:MGI:1914549]	-	3608	3392	3513	3707	3112	3905	4093	4391	5356	3560	63.7941	62.4762	62.5401	65.0532	54.9025	69.0148	67.2292	67.7184	71.3162	66.1235
707	ENSMUSG00000008333	782.913	712.724	746.109	774.565	702.856	863.741	833.58	869.601	803.245	808.147	-0.167443	0.00207808	0.0380794	Snrpb2	2	143063039	143072853	+	2857	protein_coding	U2 small nuclear ribonucleoprotein B [Source:MGI Symbol;Acc:MGI:104805]	-	752	661	718	757	686	827	858	957	1024	736	31.0171	28.4008	29.8178	30.9893	28.2323	34.0955	32.8756	34.429	31.8066	31.8899
708	ENSMUSG00000024664	3148.31	3274.65	3565.32	3251.74	3462.03	3724.43	3513.08	3644.69	3665.59	3846.39	-0.138937	0.00209464	0.038328	Fads3	19	10041548	10059671	+	3269	protein_coding	fatty acid desaturase 3 [Source:MGI Symbol;Acc:MGI:1928740]	-	3024	3037	3431	3178	3379	3566	3616	4011	4673	3503	44.2597	46.3038	50.5608	46.165	49.3462	52.1694	49.1652	51.2046	51.5058	53.8591
709	ENSMUSG00000034120	2470.55	2674.06	2594.75	2742.18	2687.45	2908.73	2875.75	2796.9	3006.68	2795.57	-0.127729	0.00211137	0.0385792	Srsf2	11	116849901	116853094	-	2958	protein_coding	serine/arginine-rich splicing factor 2 [Source:MGI Symbol;Acc:MGI:98284]	-	2373	2480	2497	2680	2623	2785	2960	3078	3833	2546	91.7104	99.843	97.1642	102.799	101.148	107.586	106.271	103.757	111.556	103.365
710	ENSMUSG00000020308	853.709	775.263	795.988	878.931	853.468	639.189	776.259	694.227	642.439	791.677	0.232151	0.00211758	0.0386242	Tpgs1	10	79669369	79676127	+	1402	protein_coding	tubulin polyglutamylase complex subunit 1 [Source:MGI Symbol;Acc:MGI:106618]	-	820	719	766	859	833	612	799	764	819	721	65.8278	60.1269	61.9143	68.4417	66.7235	49.1082	59.586	53.4956	49.5123	60.8027
711	ENSMUSG00000009376	1332.62	1290.67	1340.5	1246.26	1329.89	1621.99	1324.21	1634.71	1626.89	1379.12	-0.215055	0.00211986	0.0386242	Met	6	17463800	17573980	+	7679	protein_coding	met proto-oncogene [Source:MGI Symbol;Acc:MGI:96969]	-	1280	1197	1290	1218	1298	1553	1363	1799	2074	1256	20.232	19.7092	20.5299	19.1077	20.4712	24.5363	20.0137	24.8022	24.6872	20.855
712	ENSMUSG00000070733	2236.3	2105.83	2155.19	2150.77	2143.4	1729.57	2047.03	1986.36	1865.35	2024.76	0.161009	0.00212789	0.0387156	Fryl	5	73019987	73256619	-	15192	protein_coding	FRY like transcription coactivator [Source:MGI Symbol;Acc:MGI:1919563]	-	2148	1953	2074	2102	2092	1656	2107	2186	2378	1844	38.1769	36.1588	37.1144	37.0793	37.0994	29.4195	34.7883	33.888	31.8282	34.4286
713	ENSMUSG00000032288	650.693	742.915	722.209	720.335	827.853	599.501	636.357	656.972	557.722	666.502	0.234801	0.00214615	0.0389399	Imp3	9	56937475	56938398	+	924	protein_coding	IMP3, U3 small nucleolar ribonucleoprotein [Source:MGI Symbol;Acc:MGI:1916119]	-	625	689	695	704	808	574	655	723	711	607	32.3631	37.165	36.2344	36.1805	41.7465	29.7091	31.5075	32.6541	27.7251	33.018
714	ENSMUSG00000027495	646.528	535.891	542.436	555.599	590.153	510.725	492.57	473.419	520.07	483.131	0.210475	0.00214629	0.0389399	Fam210b	2	172345565	172355749	+	3617	protein_coding	family with sequence similarity 210, member B [Source:MGI Symbol;Acc:MGI:1914267]	-	621	497	522	543	576	489	507	521	663	440	8.21456	6.84848	6.95233	7.12894	7.60246	6.46561	6.23022	6.01119	6.60451	6.11418
715	ENSMUSG00000026014	1536.68	1581.79	1507.81	1452.95	1810.42	1700.33	2004.28	1777.37	1791.61	1849.08	-0.209417	0.00216732	0.0392659	Raph1	1	60482292	60567104	-	20498	protein_coding	Ras association (RalGDS/AF-6) and pleckstrin homology domains 1 [Source:MGI Symbol;Acc:MGI:1924550]	-	1476	1467	1451	1420	1767	1628	2063	1956	2284	1684	21.1247	21.8716	20.9093	20.1709	25.2337	23.2899	27.4288	24.4176	24.617	25.3186
716	ENSMUSG00000024962	1115.03	993.07	1239.7	1189.98	1189.53	879.407	1025.94	1033.16	938.165	1031.05	0.223239	0.00217191	0.0392767	Vegfb	19	6982473	6987651	-	1605	protein_coding	vascular endothelial growth factor B [Source:MGI Symbol;Acc:MGI:106199]	-	1071	921	1193	1163	1161	842	1056	1137	1196	939	53.0461	47.5192	59.4938	57.1711	57.3767	41.6854	48.5882	49.1195	44.6097	48.8565
717	ENSMUSG00000034781	3845.85	3846.12	3817.83	3832.92	3687.43	3535.38	3616.06	3463.87	3645.2	3565.29	0.094042	0.0021771	0.0392767	Gna11	10	81528724	81545190	-	4097	protein_coding	guanine nucleotide binding protein, alpha 11 [Source:MGI Symbol;Acc:MGI:95766]	-	3694	3567	3674	3746	3599	3385	3722	3812	4647	3247	100.25	100.841	100.391	100.9	97.4563	91.8239	93.8357	90.2343	94.9721	92.5686
718	ENSMUSG00000023806	221.756	237.215	251.474	195.432	221.307	153.531	179.735	186.278	165.512	213.017	0.330253	0.00217711	0.0392767	Rsph3b	17	6904413	6948682	-	3114	protein_coding	radial spoke 3B homolog (Chlamydomonas) [Source:MGI Symbol;Acc:MGI:3630308]	-	213	220	242	191	216	147	185	205	211	194	5.97368	6.42732	6.83353	5.31653	6.04442	4.12086	4.81989	5.01471	4.45635	5.71553
719	ENSMUSG00000003949	47.891	32.3475	62.3489	32.7425	72.7445	16.7108	31.0892	21.8082	16.4728	41.725	0.96925	0.00218516	0.0393666	Hlf	11	90336536	90390895	-	6681	protein_coding	hepatic leukemia factor [Source:MGI Symbol;Acc:MGI:96108]	TF_bZIP	46	30	60	32	71	16	32	24	21	38	1.04904	0.712693	1.3777	0.7243	1.6156	0.364724	0.677936	0.477394	0.360653	0.910357
720	ENSMUSG00000052934	903.682	828.097	893.668	884.047	746.912	724.832	778.202	738.752	730.294	755.442	0.191746	0.00219367	0.0394644	Fbxo31	8	121549440	121578806	-	5482	protein_coding	F-box protein 31 [Source:MGI Symbol;Acc:MGI:1354708]	-	868	768	860	864	729	694	801	813	931	688	27.5946	25.4338	27.5277	27.2616	23.1244	22.0532	23.6559	22.5437	22.2889	22.9766
721	ENSMUSG00000092609	54.1376	54.9908	69.623	51.1601	108.605	39.6882	38.8615	45.4337	34.5144	49.4112	0.708977	0.00219956	0.0395151	Gm20481	17	34969912	34972136	+	564	protein_coding	predicted gene 20481 [Source:MGI Symbol;Acc:MGI:5141946]	-	52	51	67	50	106	38	40	50	44	45	4.41129	4.5069	5.72274	4.20983	8.97237	3.22221	3.15228	3.69966	2.81092	4.01021
722	ENSMUSG00000023341	294.634	271.719	255.631	230.221	188.521	351.972	238.027	667.876	700.486	410.662	-0.934027	0.00222322	0.0398842	Mx2	16	97535308	97560900	+	3614	polymorphic_pseudogene	MX dynamin-like GTPase 2 [Source:MGI Symbol;Acc:MGI:97244]	-	283	252	246	225	184	337	245	735	893	374	7.96488	7.38819	6.97099	6.28503	5.16713	9.48048	6.40562	18.043	18.9268	11.0575
723	ENSMUSG00000030660	1540.84	1593.66	1579.51	1656.57	1572.72	1866.39	1664.24	1914.58	1898.29	1627.27	-0.176454	0.00223912	0.0401135	Pik3c2a	7	116337265	116443449	-	11133	protein_coding	phosphatidylinositol-4-phosphate 3-kinase catalytic subunit type 2 alpha [Source:MGI Symbol;Acc:MGI:1203729]	-	1480	1478	1520	1619	1535	1787	1713	2107	2420	1482	18.9234	19.686	19.5681	20.5455	19.5833	22.8386	20.3469	23.498	23.3017	19.9057
724	ENSMUSG00000025982	5952.02	5877.55	5918.99	6162.75	5731.45	6433.67	6156.64	6558.81	6458.91	6201.65	-0.102014	0.00225696	0.0403766	Sf3b1	1	54985169	55027481	-	11370	protein_coding	splicing factor 3b, subunit 1 [Source:MGI Symbol;Acc:MGI:1932339]	-	5717	5451	5696	6023	5594	6160	6337	7218	8234	5648	113.499	112.732	113.857	118.678	110.812	122.24	116.872	124.989	123.103	117.791
725	ENSMUSG00000027433	1978.11	1926.84	2007.64	2006.5	2030.7	2212.1	2076.18	2113.58	2212.06	2145.54	-0.112953	0.00228424	0.0407606	Xrn2	2	147012996	147078000	+	3981	protein_coding	5'-3' exoribonuclease 2 [Source:MGI Symbol;Acc:MGI:894687]	-	1900	1787	1932	1961	1982	2118	2137	2326	2820	1954	73.2526	71.7694	74.997	75.0377	76.2451	81.6213	76.5379	78.2184	81.8753	79.1383
726	ENSMUSG00000029169	2569.46	2494	2632.16	2619.4	2639.29	2984.97	2726.14	2855.05	2889.02	2678.09	-0.125932	0.00228478	0.0407606	Dhx15	5	52150203	52190514	-	8496	protein_coding	DEAH (Asp-Glu-Ala-His) box polypeptide 15 [Source:MGI Symbol;Acc:MGI:1099786]	-	2468	2313	2533	2560	2576	2858	2806	3142	3683	2439	55.5945	54.276	57.4499	57.2347	57.8991	64.3513	58.7188	61.7337	62.4774	57.7153
727	ENSMUSG00000040721	130.139	99.1991	165.225	128.924	153.686	79.3764	96.1823	106.315	74.5198	119.685	0.513788	0.00229372	0.0408633	Zfhx2	14	55060262	55092324	-	18166	protein_coding	zinc finger homeobox 2 [Source:MGI Symbol;Acc:MGI:2686934]	Homeobox	125	92	159	126	150	76	99	117	95	109	1.15614	0.886404	1.48069	1.15665	1.3843	0.70262	0.850622	0.943875	0.661693	1.05905
728	ENSMUSG00000031750	355.018	383.858	373.054	410.304	307.371	463.725	377.928	495.228	468.298	431.524	-0.291066	0.00230275	0.0409673	Il34	8	110741829	110805924	-	1959	protein_coding	interleukin 34 [Source:MGI Symbol;Acc:MGI:1923777]	-	341	356	359	401	300	444	389	545	597	393	16.3153	17.7434	17.2943	19.0422	14.3219	21.234	17.2899	22.744	21.5105	19.7527
729	ENSMUSG00000036155	665.268	626.464	761.696	669.175	897.524	549.368	533.374	590.638	506.735	688.462	0.337345	0.00232511	0.0413077	Mgat5	1	127205015	127488336	+	10291	protein_coding	mannoside acetylglucosaminyltransferase 5 [Source:MGI Symbol;Acc:MGI:894701]	-	639	581	733	654	876	526	549	650	646	627	7.25173	6.8685	8.37552	7.36633	9.91936	5.9667	5.78783	6.43404	5.52087	7.47482
730	ENSMUSG00000028458	1182.7	1222.74	1308.29	1239.1	1212.07	1127.98	1126.01	1036.8	980.524	1174.89	0.180985	0.00235831	0.0418396	Tesk1	4	43441939	43448064	+	4434	protein_coding	testis specific protein kinase 1 [Source:MGI Symbol;Acc:MGI:1201675]	-	1136	1134	1259	1211	1183	1080	1159	1141	1250	1070	33.9916	35.3469	37.9303	35.9641	35.3197	32.3016	32.2166	29.7789	28.1668	33.6333
731	ENSMUSG00000033159	1726.16	1687.46	1912.03	1700.56	2029.68	1426.69	1635.1	1420.26	1344.49	1757.94	0.256784	0.00236596	0.0419173	Cnppd1	1	75134554	75142711	-	5635	protein_coding	cyclin Pas1/PHO80 domain containing 1 [Source:MGI Symbol;Acc:MGI:1916421]	-	1658	1565	1840	1662	1981	1366	1683	1563	1714	1601	49.9232	49.0882	55.7831	49.6685	59.517	41.1127	47.0765	41.0493	38.8653	50.6409
732	ENSMUSG00000037553	844.339	849.662	990.309	867.676	904.696	747.81	832.608	764.195	779.713	802.657	0.182878	0.00238972	0.0422397	Zdhhc18	4	133605299	133650154	-	5382	protein_coding	zinc finger, DHHC domain containing 18 [Source:MGI Symbol;Acc:MGI:3527792]	-	811	788	953	848	883	716	857	841	994	731	28.8496	29.2005	34.1334	29.9397	31.3414	25.4589	28.3206	26.0942	26.6281	27.3167
733	ENSMUSG00000039523	969.272	937.001	970.565	945.439	1072.73	884.629	924.904	859.606	858.939	829.01	0.168049	0.00239074	0.0422397	Cep104	4	153975194	154008732	+	5279	protein_coding	centrosomal protein 104 [Source:MGI Symbol;Acc:MGI:2687282]	-	931	869	934	924	1047	847	952	946	1095	755	18.2409	17.7362	18.4251	17.968	20.4683	16.5877	17.3275	16.1665	16.1564	15.5394
734	ENSMUSG00000038236	315.456	390.327	379.289	303.891	372.944	248.574	312.835	300.771	255.721	305.251	0.308984	0.00239685	0.0422895	Hoxa7	6	52214491	52221854	-	2876	protein_coding	homeobox A7 [Source:MGI Symbol;Acc:MGI:96179]	Homeobox	303	362	365	297	364	238	322	331	326	278	11.9122	14.8253	14.4481	11.5888	14.2788	9.35267	11.7601	11.3503	9.65167	11.4812
735	ENSMUSG00000037075	1292.02	1412.51	1245.94	1417.14	1203.87	1694.06	1446.62	1487.5	1671.6	1380.22	-0.225556	0.00240769	0.0423699	Rnf139	15	58889229	58907057	+	5110	protein_coding	ring finger protein 139 [Source:MGI Symbol;Acc:MGI:1923091]	-	1241	1310	1199	1385	1175	1622	1489	1637	2131	1257	19.4932	21.4352	18.9626	21.592	18.4157	25.4666	21.7275	22.428	25.2075	20.7415
736	ENSMUSG00000029512	3121.24	3063.31	3669.24	3293.69	3808.33	2592.27	2975.82	2777.82	2558.78	3285.29	0.257352	0.0024099	0.0423699	Ulk1	5	110784488	110810097	-	6488	protein_coding	unc-51 like kinase 1 [Source:MGI Symbol;Acc:MGI:1270126]	-	2998	2841	3531	3219	3717	2482	3063	3057	3262	2992	110.594	109.174	131.149	117.857	136.815	91.519	104.967	98.3618	90.6191	115.946
737	ENSMUSG00000022760	571.568	552.065	660.899	568.901	593.227	474.17	544.061	474.328	488.693	547.915	0.222004	0.00241132	0.0423699	Thap7	16	17527982	17531136	-	1882	protein_coding	THAP domain containing 7 [Source:MGI Symbol;Acc:MGI:1916259]	THAP	549	512	636	556	579	454	560	522	623	499	31.5333	30.6345	36.7808	31.6959	33.1829	26.0651	29.8804	26.1515	26.9475	30.1085
738	ENSMUSG00000039936	88.4942	74.3994	85.2102	75.717	101.433	65.7989	40.8046	59.0638	58.8314	74.6658	0.513373	0.00243147	0.0425006	Pik3cd	4	149649168	149702571	-	6259	protein_coding	phosphatidylinositol-4,5-bisphosphate 3-kinase catalytic subunit delta [Source:MGI Symbol;Acc:MGI:1098211]	-	85	69	82	74	99	63	42	65	75	68	1.58552	1.34075	1.54005	1.36999	1.84259	1.17463	0.72779	1.05754	1.05354	1.33246
739	ENSMUSG00000035596	1055.68	1004.93	967.448	1090.73	948.753	820.919	940.449	897.77	920.124	898.185	0.177789	0.00243152	0.0425006	Mboat7	7	3677789	3693523	-	8339	protein_coding	membrane bound O-acyltransferase domain containing 7 [Source:MGI Symbol;Acc:MGI:1924832]	-	1014	932	931	1066	926	786	968	988	1173	818	29.6368	28.3762	27.3974	30.9231	27.0049	22.9627	26.2827	25.1872	25.8181	25.1153
740	ENSMUSG00000049502	754.803	736.446	790.792	798.098	606.546	967.139	720.881	1227.62	1175.06	825.716	-0.416268	0.0024336	0.0425006	Dtx3l	16	35926511	35939151	-	5725	protein_coding	deltex 3-like, E3 ubiquitin ligase [Source:MGI Symbol;Acc:MGI:2656973]	-	725	683	761	780	592	926	742	1351	1498	752	8.71777	8.55526	9.21339	9.30882	7.10277	11.1298	8.28846	14.1694	13.5648	9.499
741	ENSMUSG00000105139	17.6988	18.3303	17.6655	16.3712	11.2703	26.1107	32.0608	34.5296	23.5326	25.2546	-0.800071	0.00243426	0.0425006	Gm19391	3	109120533	109122895	-	2363	processed_transcript	predicted gene, 19391 [Source:MGI Symbol;Acc:MGI:5011576]	-	17	17	17	16	11	25	33	38	30	23	0.519728	0.541404	0.523291	0.485489	0.335551	0.763968	0.937225	1.01331	0.690689	0.738665
742	ENSMUSG00000034320	749.598	764.48	698.308	797.075	651.627	973.406	816.092	835.98	1043.28	773.01	-0.280181	0.00243533	0.0425006	Slc26a2	18	61192919	61211612	-	12370	protein_coding	solute carrier family 26 (sulfate transporter), member 2 [Source:MGI Symbol;Acc:MGI:892977]	-	720	709	672	779	636	932	840	920	1330	704	8.67509	8.89883	8.15226	9.31561	7.64605	11.2245	9.40207	9.6685	12.0678	8.91059
743	ENSMUSG00000028370	136.385	121.842	84.1711	121.761	43.032	184.864	124.357	171.739	219.637	152.626	-0.752363	0.00244052	0.0425333	Pappa	4	65124174	65357509	+	11027	protein_coding	pregnancy-associated plasma protein A [Source:MGI Symbol;Acc:MGI:97479]	-	131	113	81	119	42	177	128	189	280	139	0.568402	0.510749	0.353864	0.512464	0.181833	0.767653	0.515937	0.715279	0.914906	0.633565
744	ENSMUSG00000066677	16.6577	22.6433	27.0179	26.6033	15.3686	28.1995	25.26	65.4246	47.8496	37.3329	-0.921735	0.00244771	0.0426008	Ifi208	1	173673675	173698395	+	5258	protein_coding	interferon activated gene 208 [Source:MGI Symbol;Acc:MGI:2442822]	-	16	21	26	26	15	27	26	72	61	34	0.298103	0.407578	0.487738	0.480786	0.278854	0.502826	0.45001	1.17006	0.855875	0.665453
745	ENSMUSG00000022841	4439.29	4414.36	4203.36	4417.17	4407.7	4005.38	4205.79	4056.32	4078.2	4160.42	0.0937916	0.00247003	0.0428838	Ap2m1	16	20535478	20544909	+	4120	protein_coding	adaptor-related protein complex 2, mu 1 subunit [Source:MGI Symbol;Acc:MGI:1298405]	-	4264	4094	4045	4317	4302	3835	4329	4464	5199	3789	214.751	214.788	205.118	215.791	216.186	193.059	202.539	196.097	197.184	200.463
746	ENSMUSG00000037805	10309.1	10633.7	10926.7	10652.6	9833.83	9658.86	9427.81	9641.04	10086.1	9582.47	0.113274	0.00247066	0.0428838	Rpl10a	17	28328471	28331033	+	2431	protein_coding	ribosomal protein L10A [Source:MGI Symbol;Acc:MGI:1343877]	-	9902	9862	10515	10411	9598	9248	9704	10610	12858	8727	592.208	614.415	633.181	617.983	572.758	552.85	539.144	553.473	579.107	548.288
747	ENSMUSG00000028719	1086.92	1090.11	951.86	1031.39	1015.35	1141.56	1136.7	1169.46	1153.1	1135.36	-0.148929	0.00247599	0.0429184	Cmpk1	4	114959336	114987241	-	3420	protein_coding	cytidine monophosphate (UMP-CMP) kinase 1 [Source:MGI Symbol;Acc:MGI:1913838]	-	1044	1011	916	1008	991	1093	1170	1287	1470	1034	45.3274	45.7252	40.0426	43.4363	42.9311	47.4338	47.1898	48.738	48.0631	47.1599
748	ENSMUSG00000112825	118.686	159.581	118.463	104.367	136.268	89.8207	94.2392	77.2373	116.878	80.1559	0.468406	0.00248941	0.0430926	Gm9118	10	56497341	56498094	+	754	processed_pseudogene	predicted gene 9118 [Source:MGI Symbol;Acc:MGI:3648185]	-	114	148	114	102	133	86	97	85	149	73	7.23394	9.78311	7.28353	6.42396	8.42094	5.45477	5.718	4.70455	7.12017	4.86615
749	ENSMUSG00000021957	3612.65	3676.84	3936.3	3266.06	3666.94	3093.59	3074.92	3322.11	3216.9	3444.51	0.169011	0.00249909	0.0432019	Tkt	14	30548359	30574720	+	7355	protein_coding	transketolase [Source:MGI Symbol;Acc:MGI:105992]	-	3470	3410	3788	3192	3579	2962	3165	3656	4101	3137	97.9493	100.27	107.659	89.4267	100.803	83.5727	82.9943	90.0135	87.1758	93.0205
750	ENSMUSG00000002342	1360.73	1313.31	1362.32	1328.12	1248.95	1214.67	1197.91	1192.18	1206.44	1239.67	0.128722	0.0025071	0.043282	Tmem161a	8	70172356	70183681	+	3673	protein_coding	transmembrane protein 161A [Source:MGI Symbol;Acc:MGI:2384577]	-	1307	1218	1311	1298	1219	1163	1233	1312	1538	1129	53.9087	52.333	54.4444	53.1362	50.1679	47.9481	47.2443	47.2005	47.7721	48.9181
751	ENSMUSG00000081534	7743.76	7185.47	9166.33	7285.2	10267.2	5719.28	7155.38	6682.39	5643.11	7633.48	0.343191	0.00251369	0.0433171	Slc48a1	15	97778520	97792692	+	2751	protein_coding	solute carrier family 48 (heme transporter), member 1 [Source:MGI Symbol;Acc:MGI:1914989]	-	7438	6664	8821	7120	10021	5476	7365	7354	7194	6952	321.477	300.036	383.865	305.426	432.159	236.573	295.712	277.234	234.152	315.643
752	ENSMUSG00000015653	4369.53	4313.01	3998.65	4247.31	3557.31	5006.98	4519.59	4955.91	4767.7	4297.67	-0.201157	0.00251588	0.0433171	Steap2	5	5664829	5694578	-	12144	protein_coding	six transmembrane epithelial antigen of prostate 2 [Source:MGI Symbol;Acc:MGI:1921301]	-	4197	4000	3848	4151	3472	4794	4652	5454	6078	3914	42.9811	42.6721	39.6772	42.1914	35.4778	49.0732	44.2569	48.7173	46.8742	42.1068
753	ENSMUSG00000027303	5042.09	4635.4	5457.61	4822.35	5237.61	4200.68	4710.02	4524.29	4255.47	4699.55	0.170506	0.00252672	0.0434454	Ptpra	2	130450278	130556124	+	10848	protein_coding	protein tyrosine phosphatase, receptor type, A [Source:MGI Symbol;Acc:MGI:97808]	-	4843	4299	5252	4713	5112	4022	4848	4979	5425	4280	132.865	122.859	145.073	128.329	139.934	110.292	123.555	119.142	112.08	123.348
754	ENSMUSG00000032332	161330	170610	114888	149249	105177	198919	177896	172276	203299	159036	-0.378192	0.00253492	0.0435281	Col12a1	9	79598991	79718831	-	15228	protein_coding	collagen, type XII, alpha 1 [Source:MGI Symbol;Acc:MGI:88448]	-	154960	158228	110560	145865	102655	190458	183108	189591	259171	144838	1472.52	1566.28	1057.81	1375.71	973.332	1809.04	1616.41	1571.41	1854.65	1445.83
755	ENSMUSG00000033703	575.733	613.525	634.92	605.736	659.824	503.414	559.606	558.835	553.8	544.621	0.182606	0.00256472	0.0439809	Fuk	8	110882456	110902488	-	6255	protein_coding	fucokinase [Source:MGI Symbol;Acc:MGI:1916071]	-	553	569	611	592	644	482	576	615	706	496	9.81402	10.5191	10.9177	10.4274	11.4037	8.5502	9.49613	9.51976	9.4354	9.24689
756	ENSMUSG00000039376	418.526	433.457	321.097	391.887	247.946	484.614	428.448	559.743	589.099	415.054	-0.452029	0.00257928	0.0441714	Synpo2l	14	20658946	20668354	-	4629	protein_coding	synaptopodin 2-like [Source:MGI Symbol;Acc:MGI:1916010]	-	402	402	309	383	242	464	441	616	751	378	4.78099	4.98038	3.70013	4.52088	2.87174	5.51591	4.87228	6.39001	6.72613	4.72254
757	ENSMUSG00000043259	895.353	922.983	923.803	962.834	734.617	1011.01	1088.12	1104.95	1040.92	958.577	-0.229838	0.00258799	0.0442616	Fam13c	10	70440481	70558736	+	8263	protein_coding	family with sequence similarity 13, member C [Source:MGI Symbol;Acc:MGI:1918971]	-	860	856	889	941	717	968	1120	1216	1327	873	12.2353	12.6863	12.7345	13.2873	10.1782	13.7657	14.8025	15.0896	14.2174	13.0473
758	ENSMUSG00000078627	96.8231	100.277	86.2494	97.2043	93.236	118.02	131.158	130.849	104.328	127.371	-0.364861	0.00260651	0.0444895	2010-03-01	11	105360798	105456735	-	4249	protein_coding	membrane-associated ring finger (C3HC4) 10 [Source:MGI Symbol;Acc:MGI:2443469]	-	93	93	83	95	91	113	135	144	133	116	2.64073	2.75087	2.37294	2.6773	2.57823	3.20721	3.56105	3.56643	2.84399	3.46013
759	ENSMUSG00000020372	19370.9	20522.4	19986	19939.2	19909.5	18287.9	17440.1	18649.6	19137.5	19173.7	0.105556	0.00260826	0.0444895	Rack1	11	48800332	48806434	+	5119	protein_coding	receptor for activated C kinase 1 [Source:MGI Symbol;Acc:MGI:101849]	-	18606	19033	19233	19487	19432	17510	17951	20524	24397	17462	582.601	620.827	606.362	605.613	607.12	548.04	522.167	560.544	575.292	574.387
760	ENSMUSG00000010054	442.471	401.11	495.674	456.348	491.794	336.305	397.359	355.292	378.09	438.112	0.265453	0.00261204	0.0444949	Tusc2	9	107563255	107566112	+	1785	protein_coding	tumor suppressor candidate 2 [Source:MGI Symbol;Acc:MGI:1931086]	-	425	372	477	446	480	322	409	391	482	399	25.6747	23.4102	29.0136	26.7414	28.9332	19.4437	22.9531	20.6026	21.9279	25.321
761	ENSMUSG00000031161	843.298	817.315	898.864	909.627	815.558	747.81	775.287	801.451	731.863	765.324	0.16556	0.00261594	0.0445022	Hdac6	X	7930120	7947889	-	5817	protein_coding	histone deacetylase 6 [Source:MGI Symbol;Acc:MGI:1333752]	-	810	758	865	889	796	716	798	882	933	697	18.0339	17.58	19.3905	19.6444	17.683	15.934	16.5048	17.1279	15.643	16.3016
762	ENSMUSG00000015363	1274.32	1329.48	1463.12	1345.51	1472.31	1159.31	1260.08	1248.52	1229.19	1252.85	0.162779	0.00262388	0.044553	Trabd	15	89075124	89087077	+	5591	protein_coding	TraB domain containing [Source:MGI Symbol;Acc:MGI:1915226]	-	1224	1233	1408	1315	1437	1110	1297	1374	1567	1141	28.8062	30.2282	33.3637	30.7158	33.7442	26.1117	28.3561	28.2046	27.772	28.2086
763	ENSMUSG00000037894	3041.08	3178.69	3191.23	2986.73	3489.69	2920.22	2666.87	2746.92	2802.73	3038.24	0.164979	0.00262587	0.044553	H2afz	3	137864487	137866922	+	1776	protein_coding	H2A histone family, member Z [Source:MGI Symbol;Acc:MGI:1888388]	-	2921	2948	3071	2919	3406	2796	2745	3023	3573	2767	204.922	215.442	216.922	203.247	238.419	196.066	178.897	184.98	188.766	203.919
764	ENSMUSG00000020265	1714.71	1727.36	1627.31	1767.07	1627.02	1849.68	1817.75	1877.32	1869.27	1789.78	-0.121636	0.00265076	0.0448912	Sumo3	10	77606097	77618331	+	3660	protein_coding	small ubiquitin-like modifier 3 [Source:MGI Symbol;Acc:MGI:1336201]	-	1647	1602	1566	1727	1588	1771	1871	2066	2383	1630	74.8353	75.8264	71.6427	77.8821	71.995	80.434	78.975	81.8791	81.5401	77.8024
765	ENSMUSG00000089704	164.495	169.285	172.499	178.037	164.956	128.464	164.19	129.032	124.723	136.155	0.31789	0.0026528	0.0448912	Galnt2	8	124231391	124345724	+	4282	protein_coding	polypeptide N-acetylgalactosaminyltransferase 2 [Source:MGI Symbol;Acc:MGI:894694]	-	158	157	166	174	161	123	169	142	159	124	5.37667	5.56546	5.68763	5.87676	5.46664	4.18378	5.34251	4.21477	4.07462	4.43272
766	ENSMUSG00000030409	3757.36	4174.99	3592.34	3561.77	3272.48	4315.57	4628.41	3873.68	4311.95	4094.54	-0.209333	0.0026637	0.0449901	Dmpk	7	19083849	19093821	+	4330	protein_coding	dystrophia myotonica-protein kinase [Source:MGI Symbol;Acc:MGI:94906]	-	3609	3872	3457	3481	3194	4132	4764	4263	5497	3729	120.163	134.297	115.891	115.033	106.11	137.516	147.353	123.803	137.83	130.428
767	ENSMUSG00000034205	1454.43	1609.83	1124.36	1244.21	1385.22	1671.08	1830.38	1441.16	1663.75	1707.43	-0.286117	0.00266567	0.0449901	Loxl2	14	69609068	69695834	+	5405	protein_coding	lysyl oxidase-like 2 [Source:MGI Symbol;Acc:MGI:2137913]	-	1397	1493	1082	1216	1352	1600	1884	1586	2121	1555	15.9943	17.8063	12.4728	13.8177	15.4449	18.3104	20.0379	15.8381	18.2871	18.7022
768	ENSMUSG00000039630	9656.28	9473.52	9602.78	9655.96	9120.73	10464.1	9958.26	10025.4	10267.3	9887.73	-0.0910809	0.00269887	0.0454619	Hnrnpu	1	178321108	178337797	-	11599	protein_coding	heterogeneous nuclear ribonucleoprotein U [Source:MGI Symbol;Acc:MGI:1858195]	-	9275	8786	9241	9437	8902	10019	10250	11033	13089	9005	232.827	229.75	233.563	235.117	222.969	251.392	239.026	241.569	247.434	237.462
769	ENSMUSG00000032376	652.775	638.325	712.856	616.991	624.988	576.524	502.285	585.186	585.961	576.464	0.199055	0.00270525	0.0454619	Usp3	9	66514637	66593142	-	6848	protein_coding	ubiquitin specific peptidase 3 [Source:MGI Symbol;Acc:MGI:2152450]	-	627	592	686	603	610	552	517	644	747	525	16.7499	16.4745	18.4517	15.9881	16.2598	14.7398	12.8304	15.0059	15.028	14.7332
770	ENSMUSG00000043445	608.007	708.411	642.194	639.502	663.922	530.569	597.496	481.597	531.836	628.071	0.237929	0.00270635	0.0454619	Pgp	17	24470473	24471591	+	1027	protein_coding	phosphoglycolate phosphatase [Source:MGI Symbol;Acc:MGI:1914328]	-	584	657	618	625	648	508	615	530	678	572	27.2072	31.8846	28.9886	28.899	30.1221	23.6561	26.6164	21.5366	23.7867	27.9936
771	ENSMUSG00000018666	1774.05	1743.53	1537.94	1744.56	1538.91	1930.1	1879.93	1915.49	1896.73	1754.65	-0.169719	0.0027078	0.0454619	Cbx1	11	96789127	96808640	+	4273	protein_coding	chromobox 1 [Source:MGI Symbol;Acc:MGI:105369]	-	1704	1617	1480	1705	1502	1848	1935	2108	2418	1598	56.8145	56.1623	49.6842	56.4217	49.9687	61.5885	59.934	61.3041	60.7128	55.9704
772	ENSMUSG00000035898	731.899	718.115	689.995	710.103	707.979	774.965	785.974	816.898	809.521	755.442	-0.149936	0.00271233	0.0454784	Uba6	5	86109287	86172803	-	8159	protein_coding	ubiquitin-like modifier activating enzyme 6 [Source:MGI Symbol;Acc:MGI:1913894]	-	703	666	664	694	691	742	809	899	1032	688	7.07072	6.97795	6.72424	6.92788	6.93466	7.45968	7.55891	7.88674	7.81668	7.26924
773	ENSMUSG00000035048	512.225	512.169	449.952	509.555	495.892	583.835	570.293	583.369	571.842	517.17	-0.190245	0.00272387	0.0456123	Anapc13	9	102626296	102634425	+	2377	protein_coding	anaphase promoting complex subunit 13 [Source:MGI Symbol;Acc:MGI:1916260]	-	492	475	433	498	484	559	587	642	729	471	33.2956	33.4858	29.5037	33.4491	32.6818	37.813	36.9031	37.8954	37.1521	33.4838
774	ENSMUSG00000085862	38.521	54.9908	31.1745	55.253	17.4177	85.643	53.4346	79.0547	84.7173	49.4112	-0.840219	0.00274176	0.0458521	Gm13483	2	50296810	50433967	+	1811	lincRNA	predicted gene 13483 [Source:MGI Symbol;Acc:MGI:3651423]	-	37	51	30	54	17	82	55	87	108	45	2.37942	3.41652	1.94248	3.44663	1.09083	5.27097	3.28574	4.87997	5.2303	3.04
775	ENSMUSG00000062488	438.307	340.727	338.763	414.397	168.03	642.322	317.693	1246.7	1184.47	594.032	-1.22927	0.00274711	0.0458817	Ifit3b	19	34607970	34613401	+	2000	protein_coding	interferon-induced protein with tetratricopeptide repeats 3B [Source:MGI Symbol;Acc:MGI:3698419]	-	421	316	326	405	164	615	327	1372	1510	541	10.0715	7.87487	7.85229	9.6161	3.91466	14.706	7.26711	28.6283	27.2034	13.5957
776	ENSMUSG00000019961	4144.65	4546.99	3881.22	4450.93	3254.04	6015.9	4232.99	5391.17	6184.36	4271.32	-0.364087	0.00276269	0.0460225	Tmpo	10	91147571	91181315	-	10998	protein_coding	thymopoietin [Source:MGI Symbol;Acc:MGI:106920]	-	3981	4217	3735	4350	3176	5760	4357	5933	7884	3890	95.6671	105.565	90.3707	103.751	76.1534	138.357	97.2658	124.358	142.676	98.2002
777	ENSMUSG00000049907	412.279	348.275	328.371	376.539	308.396	312.284	301.177	220.808	307.492	258.036	0.341188	0.00276323	0.0460225	Rasl11b	5	74195286	74199481	+	2161	protein_coding	RAS-like, family 11, member B [Source:MGI Symbol;Acc:MGI:1916189]	-	396	323	316	368	301	299	310	243	392	235	15.2551	12.9619	12.2567	14.0702	11.5698	11.5133	11.0939	8.16499	11.3721	9.50999
778	ENSMUSG00000029406	620.501	640.481	718.052	635.409	828.878	516.991	648.987	552.474	513.01	587.444	0.289643	0.0027663	0.0460225	Pitpnm2	5	124118690	124249760	-	12843	protein_coding	phosphatidylinositol transfer protein, membrane-associated 2 [Source:MGI Symbol;Acc:MGI:1336192]	-	596	594	691	621	809	495	668	608	654	535	7.68831	7.98208	8.9749	7.95076	10.4129	6.3826	8.00504	6.84097	6.35326	7.24988
779	ENSMUSG00000022283	21785.2	20955.8	24531.2	22225	23475	19818	18803.1	21359.3	20042.7	21041.5	0.160708	0.00278231	0.0461897	Pabpc1	15	36595661	36609668	-	6540	protein_coding	poly(A) binding protein, cytoplasmic 1 [Source:MGI Symbol;Acc:MGI:1349722]	-	20925	19435	23607	21721	22912	18975	19354	23506	25551	19163	865.314	837.216	982.915	891.498	945.387	784.328	743.501	847.845	795.702	832.461
780	ENSMUSG00000028059	4696.44	4721.66	4977.52	4636.13	4777.57	5055.03	5246.31	5082.22	5032.83	5008.1	-0.0947055	0.00278355	0.0461897	Arhgef2	3	88605966	88648052	+	9844	protein_coding	rho/rac guanine nucleotide exchange factor (GEF) 2 [Source:MGI Symbol;Acc:MGI:103264]	-	4511	4379	4790	4531	4663	4840	5400	5593	6416	4561	130.807	132.275	139.849	130.402	134.915	140.285	145.463	141.459	140.106	138.934
781	ENSMUSG00000046718	1488.78	1744.61	1759.28	1663.73	1517.39	1811.04	1603.04	2305.31	2357.96	2035.74	-0.307718	0.00279514	0.0462736	Bst2	8	71534255	71537456	-	903	protein_coding	bone marrow stromal cell antigen 2 [Source:MGI Symbol;Acc:MGI:1916800]	-	1430	1618	1693	1626	1481	1734	1650	2537	3006	1854	113.653	133.958	135.478	128.262	117.446	137.753	121.824	175.871	179.915	154.791
782	ENSMUSG00000028399	511.184	486.291	386.563	413.374	384.214	574.435	513.944	506.132	586.746	485.328	-0.291059	0.00279582	0.0462736	Ptprd	4	75941238	78211961	-	22822	protein_coding	protein tyrosine phosphatase, receptor type, D [Source:MGI Symbol;Acc:MGI:97812]	-	491	451	372	404	375	550	529	557	748	442	7.10592	6.79924	5.42062	5.803	5.41513	7.95626	7.11208	7.0311	8.15219	6.71975
783	ENSMUSG00000028833	889.106	982.287	856.259	893.256	781.748	708.121	807.348	711.492	814.227	748.854	0.214835	0.00284092	0.0469594	Ncdn	4	126743750	126753438	-	3710	protein_coding	neurochondrin [Source:MGI Symbol;Acc:MGI:1347351]	-	854	911	824	873	763	678	831	783	1038	682	14.4382	16.0442	14.0265	14.6488	12.8712	11.4576	13.0514	11.5464	13.2156	12.1124
784	ENSMUSG00000055296	1867.75	1883.71	1953.6	1931.81	1865.74	1767.17	1739.05	1782.82	1805.73	1706.33	0.10973	0.00285188	0.0470798	Tmem245	4	56866923	56947437	-	17090	protein_coding	transmembrane protein 245 [Source:MGI Symbol;Acc:MGI:2445107]	-	1794	1747	1880	1888	1821	1692	1790	1962	2302	1554	16.2443	16.4785	17.1397	16.9673	16.4523	15.3139	15.0569	15.4956	15.6971	14.7816
785	ENSMUSG00000004667	1789.67	1735.98	1923.46	1897.02	1978.45	1621.99	1718.65	1669.23	1697.48	1744.76	0.142012	0.00286316	0.0472053	Polr2e	10	80035949	80039795	-	2670	protein_coding	polymerase (RNA) II (DNA directed) polypeptide E [Source:MGI Symbol;Acc:MGI:1913670]	-	1719	1610	1851	1854	1931	1553	1769	1837	2164	1589	63.4618	61.9166	68.8034	67.9327	71.1308	57.3081	60.669	59.1528	60.1628	61.6244
786	ENSMUSG00000027201	895.353	926.218	917.569	949.532	980.514	1166.62	964.737	1077.69	1113.88	989.322	-0.186751	0.00287022	0.047261	Myef2	2	125084628	125123661	-	5936	protein_coding	myelin basic protein expression factor 2, repressor [Source:MGI Symbol;Acc:MGI:104592]	-	860	859	883	928	957	1117	993	1186	1420	901	17.2525	17.9511	17.8353	18.4771	19.156	22.3982	18.5057	20.7523	21.4524	18.9876
787	ENSMUSG00000022961	7464.75	7497.08	7249.1	7680.16	7377.94	8053.57	8315.39	7941.81	7821.44	7699.36	-0.0959245	0.00287941	0.0473148	Son	16	91647506	91679221	+	14907	protein_coding	Son DNA binding protein [Source:MGI Symbol;Acc:MGI:98353]	-	7170	6953	6976	7506	7201	7711	8559	8740	9971	7012	84.3088	85.1669	82.59	87.5981	84.4861	90.6301	93.4931	89.6385	88.2931	86.614
788	ENSMUSG00000004633	31.2332	61.4603	45.7226	52.1833	55.3268	30.2884	22.3454	29.9863	27.4547	42.823	0.694318	0.00288095	0.0473148	Chn2	6	54039554	54301810	+	5812	protein_coding	chimerin 2 [Source:MGI Symbol;Acc:MGI:1917243]	-	30	57	44	51	54	29	23	33	35	39	1.32781	2.62806	1.96081	2.24036	2.38478	1.28299	0.945684	1.27397	1.16659	1.81331
789	ENSMUSG00000017817	5228.45	5031.12	5015.97	5043.37	4913.84	5371.49	6120.69	5154	5505.84	5920.56	-0.153668	0.00288455	0.0473148	Jph2	2	163336242	163397993	-	4255	protein_coding	junctophilin 2 [Source:MGI Symbol;Acc:MGI:1891496]	-	5022	4666	4827	4929	4796	5143	6300	5672	7019	5392	57.4421	55.596	55.5902	55.9558	54.7358	58.8001	66.9417	56.5873	60.4593	64.7882
790	ENSMUSG00000018415	1298.26	1378.01	1307.25	1352.67	1340.14	1251.22	1233.85	1189.45	1211.93	1250.65	0.122337	0.00292051	0.0478435	Gid4	11	60417145	60450927	+	4864	protein_coding	GID complex subunit 4, VID24 homolog [Source:MGI Symbol;Acc:MGI:1914021]	-	1247	1278	1258	1322	1308	1198	1270	1309	1545	1139	19.8878	21.2323	20.2008	20.9259	20.8145	19.0979	18.816	18.2091	18.5559	19.0825
791	ENSMUSG00000005611	15.6166	28.0345	13.5089	25.5801	15.3686	40.7326	20.4023	37.2556	36.0833	41.725	-0.844263	0.00293275	0.0479827	Mrvi1	7	110868266	110982461	-	6827	protein_coding	MRV integration site 1 [Source:MGI Symbol;Acc:MGI:1338023]	-	15	26	13	25	15	39	21	41	46	38	0.253062	0.456934	0.220824	0.418608	0.252502	0.657669	0.329122	0.603321	0.584423	0.673459
792	ENSMUSG00000047250	2014.54	1960.26	2007.64	1908.27	2344.22	1724.35	1921.7	1706.49	1699.05	1883.11	0.196585	0.00294059	0.0480496	Ptgs1	2	36230426	36252272	+	3884	protein_coding	prostaglandin-endoperoxide synthase 1 [Source:MGI Symbol;Acc:MGI:97797]	-	1935	1818	1932	1865	2288	1651	1978	1878	2166	1715	61.3933	60.0868	61.7184	58.7288	72.4327	52.3594	58.3001	51.9715	51.7527	57.1606
793	ENSMUSG00000032422	1107.74	1004.93	1092.15	1056.97	1022.52	1017.27	943.363	934.117	935.028	941.008	0.148445	0.00295058	0.0481096	Snx14	9	88376750	88438958	-	6107	protein_coding	sorting nexin 14 [Source:MGI Symbol;Acc:MGI:2155664]	-	1064	932	1051	1033	998	974	971	1028	1192	857	21.2825	19.4196	21.1665	20.5075	19.9182	19.4736	18.0427	17.9351	17.9552	18.0075
794	ENSMUSG00000037260	1799.04	1629.24	2126.1	1748.65	2553.23	1374.47	1496.17	1627.44	1493.53	1774.41	0.34411	0.0029544	0.0481096	Hgsnat	8	25944453	25976753	-	3305	protein_coding	heparan-alpha-glucosaminide N-acetyltransferase [Source:MGI Symbol;Acc:MGI:1196297]	-	1728	1511	2046	1709	2492	1316	1540	1791	1904	1616	72.9075	66.4107	86.9163	71.5654	104.91	55.4999	60.3603	65.9103	60.4964	71.6246
795	ENSMUSG00000004394	2092.63	2084.26	2129.22	2089.38	2310.41	1898.77	1897.41	1925.48	1841.82	2101.62	0.148566	0.00295551	0.0481096	Tmed4	11	6270369	6274870	-	2178	protein_coding	transmembrane p24 trafficking protein 4 [Source:MGI Symbol;Acc:MGI:1915070]	-	2010	1933	2049	2042	2255	1818	1953	2119	2348	1914	84.1378	84.2892	86.3583	84.8366	94.1847	76.0671	75.9452	77.367	74.0163	84.1646
796	ENSMUSG00000010609	571.568	561.769	650.507	594.481	719.249	504.458	541.147	537.935	527.914	539.131	0.225085	0.00296693	0.0482024	Psen2	1	180227004	180263438	-	4332	protein_coding	presenilin 2 [Source:MGI Symbol;Acc:MGI:109284]	-	549	521	626	581	702	483	557	592	673	491	20.2523	20.0209	23.2511	21.2721	25.8391	17.8097	19.0879	19.0481	18.6961	19.0272
797	ENSMUSG00000039958	309.209	278.189	285.766	282.404	293.027	242.307	257.458	247.159	197.674	261.33	0.269956	0.00297155	0.0482024	Etfbkmt	6	149139849	149151171	+	2496	protein_coding	electron transfer flavoprotein beta subunit lysine methyltransferase [Source:MGI Symbol;Acc:MGI:2443575]	-	297	258	275	276	286	232	265	272	252	238	12.229	11.0662	11.4008	11.2792	11.7501	9.54841	10.1364	9.76863	7.81394	10.2945
798	ENSMUSG00000090942	48.9321	40.9736	45.7226	34.7889	27.6634	54.3102	52.4631	72.694	77.6575	47.2151	-0.630364	0.00297249	0.0482024	F830016B08Rik	18	60293380	60303016	+	3297	protein_coding	RIKEN cDNA F830016B08 gene [Source:MGI Symbol;Acc:MGI:3588218]	-	47	38	44	34	27	52	54	80	99	43	0.682057	0.574449	0.642898	0.489704	0.390953	0.754282	0.727979	1.01261	1.08191	0.655516
799	ENSMUSG00000090272	374.799	356.901	315.901	327.425	279.708	415.682	266.201	694.227	614.2	496.308	-0.588703	0.00297812	0.0482327	Mndal	1	173849126	173942491	-	3628	protein_coding	myeloid nuclear differentiation antigen like [Source:MGI Symbol;Acc:MGI:3780953]	-	360	331	304	320	273	398	274	764	783	452	15.616	14.9568	13.2772	13.7768	11.8159	17.2567	11.0413	28.9061	25.5777	20.5967
800	ENSMUSG00000019087	5866.65	5963.81	6467.66	6198.56	6567.5	5360	5264.76	5866.4	5472.11	5978.75	0.152958	0.00301477	0.0487647	Atp6ap1	X	74297097	74304721	+	3026	protein_coding	ATPase, H+ transporting, lysosomal accessory protein 1 [Source:MGI Symbol;Acc:MGI:109629]	-	5635	5531	6224	6058	6410	5132	5419	6456	6976	5445	266.413	272.402	296.277	284.265	302.383	242.524	238.003	266.228	248.371	270.428
801	ENSMUSG00000040146	409.156	416.205	432.286	459.418	371.919	330.039	352.668	361.652	343.576	394.191	0.230725	0.0030279	0.0489155	Rgl3	9	21968711	21989446	-	3924	protein_coding	ral guanine nucleotide dissociation stimulator-like 3 [Source:MGI Symbol;Acc:MGI:1918996]	-	393	386	416	449	363	316	363	398	438	359	8.31636	8.5089	8.86342	9.43017	7.66454	6.68399	7.13592	7.34604	6.9799	7.98046
802	ENSMUSG00000011254	270.688	269.563	302.392	291.613	321.715	341.528	353.64	337.118	318.474	362.349	-0.231399	0.00304069	0.0489748	Thg1l	11	45946843	45955494	-	3015	protein_coding	tRNA-histidine guanylyltransferase 1-like (S. cerevisiae) [Source:MGI Symbol;Acc:MGI:1913878]	-	260	250	291	285	314	327	364	371	406	330	9.39565	9.41106	10.588	10.2219	11.322	11.8116	12.2196	11.6938	11.0488	12.5274
803	ENSMUSG00000112302	30.1921	26.9563	27.0179	31.7193	19.4668	10.4443	19.4308	17.2648	12.5507	17.5684	0.813347	0.00304159	0.0489748	Gm48226	12	78222286	78226525	-	4240	bidirectional_promoter_lncRNA	predicted gene, 48226 [Source:MGI Symbol;Acc:MGI:6097627]	-	29	25	26	31	19	10	20	19	16	16	0.327245	0.293874	0.295404	0.347192	0.213928	0.112793	0.209656	0.187007	0.135966	0.189665
804	ENSMUSG00000001349	7.28776	7.54776	0	4.09281	2.04914	15.6664	13.6015	9.99542	7.84419	14.2743	-1.54361	0.00304285	1	Cnn1	9	22099216	22109630	+	2736	protein_coding	calponin 1 [Source:MGI Symbol;Acc:MGI:104979]	-	7	7	0	4	2	15	14	11	10	13	0.305026	0.317748	0	0.172994	0.0869577	0.653338	0.566722	0.418082	0.328151	0.595079
805	ENSMUSG00000027204	3231.6	3083.8	3104.98	3681.48	2621.88	3944.8	3345.98	3671.04	3810.71	3823.33	-0.241986	0.00304303	0.0489748	Fbn1	2	125300594	125507993	-	12128	protein_coding	fibrillin 1 [Source:MGI Symbol;Acc:MGI:95489]	-	3104	2860	2988	3598	2559	3777	3444	4040	4858	3482	18.7658	18.0118	18.1883	21.5893	15.4367	22.8244	19.3424	21.3038	22.1176	22.114
806	ENSMUSG00000094497	315.456	310.536	340.841	337.657	310.445	214.107	306.034	257.155	291.02	251.448	0.287778	0.00305146	0.049049	Gm8210	1	43189156	43189638	+	483	processed_pseudogene	predicted pseudogene 8210 [Source:MGI Symbol;Acc:MGI:3643593]	-	303	288	328	330	303	205	315	283	371	229	30.0149	29.7188	32.7141	32.4445	29.9485	20.2981	28.9873	24.4518	27.6759	23.8299
807	ENSMUSG00000029407	2516.36	2566.24	2422.26	2438.29	2530.69	2691.49	2898.1	2643.33	2738.41	2597.93	-0.121824	0.00306844	0.0492343	Uso1	5	92137938	92202798	+	5847	protein_coding	USO1 vesicle docking factor [Source:MGI Symbol;Acc:MGI:1929095]	-	2417	2380	2331	2383	2470	2577	2983	2909	3491	2366	40.4062	41.4471	39.2357	39.5392	41.201	43.062	46.3263	42.4175	43.9497	41.5508
808	ENSMUSG00000058006	511.184	479.822	509.183	558.669	586.055	662.167	608.183	573.374	599.296	614.895	-0.207585	0.00307307	0.0492343	Mdn1	4	32657119	32775217	+	21836	protein_coding	midasin AAA ATPase 1 [Source:MGI Symbol;Acc:MGI:1926159]	-	491	445	490	546	572	634	626	631	764	560	5.72142	5.40166	5.74891	6.31463	6.65055	7.38447	6.77641	6.4133	6.70425	6.85493
809	ENSMUSG00000024049	337.319	361.214	259.787	302.868	190.57	409.415	357.526	399.817	425.94	354.662	-0.425097	0.00307702	0.0492343	Myom1	17	71002633	71126856	+	10459	protein_coding	myomesin 1 [Source:MGI Symbol;Acc:MGI:1341430]	-	324	335	250	296	186	392	368	440	543	323	5.21951	5.62179	4.05501	4.7327	2.98976	6.31217	5.50726	6.18254	6.58748	5.46613
810	ENSMUSG00000021065	753.762	722.428	758.579	742.845	731.544	838.675	799.576	797.816	831.484	826.814	-0.142261	0.00307834	0.0492343	Fut8	12	77238125	77476338	+	7902	protein_coding	fucosyltransferase 8 [Source:MGI Symbol;Acc:MGI:1858901]	-	724	670	730	726	714	803	823	878	1060	753	12.7354	12.277	12.9289	12.6748	12.5317	14.1187	13.4485	13.4709	14.0415	13.9143
811	ENSMUSG00000020986	2489.29	2510.17	2312.11	2279.7	2441.55	2524.38	2694.07	2596.08	2706.25	2603.42	-0.125849	0.00308642	0.049302	Sec23a	12	58958383	59012017	-	4840	protein_coding	SEC23 homolog A, COPII coat complex component [Source:MGI Symbol;Acc:MGI:1349635]	-	2391	2328	2225	2228	2383	2417	2773	2857	3450	2371	68.257	69.2302	63.9535	63.127	67.8782	68.9687	73.5394	71.1389	74.1687	71.1036
812	ENSMUSG00000005087	3115	3276.81	3021.85	3003.1	3165.92	3732.78	3316.83	3541.1	3827.97	3155.73	-0.174095	0.00309447	0.0493691	Cd44	2	102811141	102901665	-	6776	protein_coding	CD44 antigen [Source:MGI Symbol;Acc:MGI:88338]	-	2992	3039	2908	2935	3090	3574	3414	3897	4880	2874	51.2545	54.2308	50.1571	49.9012	52.8163	61.1974	54.3296	58.2278	62.9542	51.7189
813	ENSMUSG00000030061	1958.32	1932.23	1944.25	1878.6	1958.98	2246.56	2040.23	2106.31	2086.56	2030.25	-0.119681	0.00311757	0.0496177	Uba3	6	97183670	97205647	-	6368	protein_coding	ubiquitin-like modifier activating enzyme 3 [Source:MGI Symbol;Acc:MGI:1341217]	-	1881	1792	1871	1836	1912	2151	2100	2318	2660	1849	47.4921	47.1319	47.5634	46.0084	48.168	54.2851	49.2554	51.0476	50.5764	49.0412
814	ENSMUSG00000022553	2910.94	2826.1	3047.82	2978.54	3309.36	2547.36	2678.53	2656.06	2487.39	2961.38	0.177859	0.00311779	0.0496177	Maf1	15	76351294	76354380	+	2412	protein_coding	MAF1 homolog, negative regulator of RNA polymerase III [Source:MGI Symbol;Acc:MGI:1916127]	-	2796	2621	2933	2911	3230	2439	2757	2923	3171	2697	144.936	141.531	153.08	149.766	167.063	126.374	132.764	132.159	123.786	146.863
815	ENSMUSG00000020528	550.746	543.439	553.866	547.414	590.153	486.703	521.716	477.054	498.891	488.622	0.171656	0.00313488	0.0498017	Prpsap2	11	61729650	61762088	-	1962	protein_coding	phosphoribosyl pyrophosphate synthetase-associated protein 2 [Source:MGI Symbol;Acc:MGI:2384838]	-	529	504	533	535	576	466	537	525	636	445	17.3834	17.2526	17.635	17.4488	18.8861	15.3064	16.3929	15.0477	15.7388	15.3615
816	ENSMUSG00000048337	15.6166	12.939	3.11745	11.2552	7.172	27.1551	21.3738	18.1735	15.6884	23.0585	-1.06601	0.00313976	1	Npy4r	14	34143992	34152489	-	3627	protein_coding	neuropeptide Y receptor Y4 [Source:MGI Symbol;Acc:MGI:105374]	-	15	12	3	11	7	26	22	20	20	21	0.197872	0.1649	0.0398458	0.144019	0.0921363	0.342827	0.2696	0.230119	0.198682	0.291008
817	ENSMUSG00000064120	1069.22	1042.67	1171.12	1077.43	1302.23	902.385	990.969	983.186	886.394	1074.97	0.228257	0.00314502	0.0498017	Mocs1	17	49428362	49455435	+	3110	protein_coding	molybdenum cofactor synthesis 1 [Source:MGI Symbol;Acc:MGI:1928904]	-	1027	967	1127	1053	1271	864	1020	1082	1130	979	32.7582	32.1308	36.1944	33.3358	40.4515	27.5468	30.2241	30.1028	27.1433	32.8039
818	ENSMUSG00000051832	71.8365	73.3211	64.4272	85.949	50.204	84.5986	95.2107	83.598	101.19	119.685	-0.484543	0.0031467	0.0498017	E230016K23Rik	11	83582056	83623693	+	2816	processed_transcript	RIKEN cDNA E230016K23 gene [Source:MGI Symbol;Acc:MGI:3041204]	-	69	68	62	84	49	81	98	92	129	109	2.82166	2.89674	2.55279	3.40932	1.99936	3.31092	3.72292	3.2815	3.97264	4.68246
819	ENSMUSG00000004791	341.484	361.214	354.35	312.077	349.379	385.393	389.587	456.155	380.443	399.682	-0.227461	0.00314675	0.0498017	Pgf	12	85166635	85177790	-	2903	protein_coding	placental growth factor [Source:MGI Symbol;Acc:MGI:105095]	-	328	335	341	305	341	369	401	502	485	364	11.2578	11.9776	11.7842	10.3899	11.6781	12.6594	12.7857	15.0284	12.5359	13.1242
820	ENSMUSG00000101859	796.448	988.757	708.7	765.356	664.947	1026.67	1172.65	875.962	1060.53	843.284	-0.344158	0.00314876	0.0498017	Gm29233	2	118123451	118124047	-	281	lincRNA	predicted gene 29233 [Source:MGI Symbol;Acc:MGI:5579939]	-	765	917	682	748	649	983	1207	964	1352	768	130.256	162.648	116.919	126.406	110.26	167.3	190.917	143.167	173.359	137.369
821	ENSMUSG00000019820	6304.95	5912.05	5730.91	5988.81	5314.45	6675.98	6648.23	6494.3	6618.15	6053.42	-0.15167	0.00315507	0.0498401	Utrn	10	12382188	12869365	-	17108	protein_coding	utrophin [Source:MGI Symbol;Acc:MGI:104631]	-	6056	5483	5515	5853	5187	6392	6843	7147	8437	5513	81.6665	77.0231	74.8808	78.3373	69.7932	86.1594	85.7249	84.0642	85.6801	78.0977
822	ENSMUSG00000026691	79.1242	103.512	71.7013	115.622	47.1303	167.108	151.56	98.1368	136.489	105.411	-0.659651	0.00318172	0.0501943	Fmo3	1	162953800	162984528	-	2413	protein_coding	flavin containing monooxygenase 3 [Source:MGI Symbol;Acc:MGI:1100496]	-	76	96	69	113	46	160	156	108	174	96	2.20246	2.89808	2.01331	3.25016	1.33012	4.63471	4.19973	2.72991	3.79733	2.92252
823	ENSMUSG00000039395	262.359	242.607	355.389	291.613	501.015	197.397	264.258	222.625	168.65	265.722	0.565431	0.00318582	0.0501943	Mreg	1	72159442	72212307	-	2284	protein_coding	melanoregulin [Source:MGI Symbol;Acc:MGI:2151839]	-	252	225	342	285	489	189	272	245	215	242	5.27893	4.9099	7.21338	5.92547	10.221	3.95745	5.29318	4.47652	3.3917	5.32541
824	ENSMUSG00000030770	5847.91	5777.27	5951.21	5774.96	5813.42	6626.89	6257.68	6230.78	6247.12	5942.52	-0.102205	0.00318924	0.0501943	Parva	7	112427505	112591692	+	10157	protein_coding	parvin, alpha [Source:MGI Symbol;Acc:MGI:1931144]	-	5617	5358	5727	5644	5674	6345	6441	6857	7964	5412	93.5754	92.9833	96.0619	93.3204	94.3159	105.657	99.6811	99.637	99.9131	94.7125
825	ENSMUSG00000004665	14908.7	14741.9	12726.5	13658.7	11591	16438.2	16469.5	14598.8	16136.3	14850.8	-0.215013	0.00319807	0.0502717	Cnn2	10	79988584	79996062	+	2460	protein_coding	calponin 2 [Source:MGI Symbol;Acc:MGI:105093]	-	14320	13672	12247	13349	11313	15739	16952	16066	20571	13525	404.695	402.496	348.483	374.426	319.008	444.6	445.049	396.024	437.798	401.526
826	ENSMUSG00000022756	33.3155	38.8171	45.7226	42.9745	62.4988	28.1995	30.1177	26.3516	32.1612	25.2546	0.648015	0.00320809	0.0503674	Slc7a4	16	17572018	17583214	-	4153	protein_coding	solute carrier family 7 (cationic amino acid transporter, y+ system), member 4 [Source:MGI Symbol;Acc:MGI:2146512]	-	32	36	44	42	61	27	31	29	41	23	1.01193	1.18591	1.40095	1.31821	1.92474	0.853442	0.910682	0.79989	0.976384	0.764052
827	ENSMUSG00000049872	334.196	352.588	285.766	298.775	226.43	402.104	345.868	363.47	401.623	360.153	-0.324036	0.00321341	0.0503893	Calhm5	10	34087815	34096519	-	5323	protein_coding	calcium homeostasis modulator family member 5 [Source:MGI Symbol;Acc:MGI:2143897]	-	321	327	275	292	221	385	356	400	512	328	2.88529	3.06181	2.48877	2.60496	1.98206	3.45902	2.97261	3.13599	3.46569	3.09707
828	ENSMUSG00000026833	3850.02	3846.12	4967.13	4294.38	5435.35	3268.01	3857.01	3645.6	3225.53	4086.85	0.30863	0.00321907	0.0504072	Olfm1	2	28192992	28230736	+	3553	protein_coding	olfactomedin 1 [Source:MGI Symbol;Acc:MGI:1860437]	-	3698	3567	4780	4197	5305	3129	3970	4012	4112	3722	87.3311	87.7506	113.657	98.3724	125.005	73.861	87.0954	82.6404	73.1289	92.3359
829	ENSMUSG00000063856	3558.51	3209.95	3560.12	3490.14	3638.25	3869.6	4109.61	3686.49	3673.44	3959.48	-0.144184	0.00322258	0.0504072	Gpx1	9	108338903	108340343	+	1441	protein_coding	glutathione peroxidase 1 [Source:MGI Symbol;Acc:MGI:104887]	-	3418	2977	3426	3411	3551	3705	4230	4057	4683	3606	191.719	173.947	193.485	189.892	198.738	207.725	220.412	198.485	197.811	212.476
830	ENSMUSG00000019302	2692.31	2614.76	2635.28	2560.05	2506.1	2407.4	2381.24	2495.22	2404.25	2422.25	0.103061	0.00322797	0.0504072	Atp6v0a1	11	101009452	101063719	+	6556	protein_coding	ATPase, H+ transporting, lysosomal V0 subunit A1 [Source:MGI Symbol;Acc:MGI:103286]	-	2586	2425	2536	2502	2446	2305	2451	2746	3065	2206	57.3083	55.9816	56.5855	55.0311	54.0859	51.0584	50.4585	53.0785	51.1509	51.3555
831	ENSMUSG00000029178	2567.37	2627.7	2630.09	2673.63	2270.45	2969.31	2588.18	3038.61	3138.46	2828.52	-0.190078	0.00323057	0.0504072	Klf3	5	64803388	64832901	+	11243	protein_coding	Kruppel-like factor 3 (basic) [Source:MGI Symbol;Acc:MGI:1342773]	zf-C2H2	2466	2437	2531	2613	2216	2843	2664	3344	4001	2576	62.7925	64.6421	64.8894	66.0369	56.3019	72.3601	63.0161	74.2695	76.7216	68.9053
832	ENSMUSG00000012428	3613.69	3268.18	3871.87	3454.33	4815.48	2659.11	3141.95	2982.27	2507	3674	0.346592	0.00323575	0.0504072	Steap4	5	7960457	7982213	+	3155	protein_coding	STEAP family member 4 [Source:MGI Symbol;Acc:MGI:1923560]	-	3471	3031	3726	3376	4700	2546	3234	3282	3196	3346	52.6377	47.8821	56.8921	50.8132	71.1179	38.593	45.5601	43.412	36.4992	53.3041
833	ENSMUSG00000038370	30.1921	56.0691	24.9396	42.9745	11.2703	72.0654	53.4346	49.0684	80.0108	58.1954	-0.922535	0.00323814	0.0504072	Pcp4l1	1	171173262	171196268	-	1577	protein_coding	Purkinje cell protein 4-like 1 [Source:MGI Symbol;Acc:MGI:1913675]	-	29	52	24	42	11	69	55	54	102	53	0.879848	1.64346	0.733142	1.26471	0.332998	2.09251	1.55015	1.429	2.33047	1.68919
834	ENSMUSG00000026535	2217.56	2141.41	2356.79	2096.54	2308.36	2545.27	2167.5	3441.15	3137.68	2554.01	-0.316597	0.0032502	0.0505337	Ifi202b	1	173962568	173982744	-	1697	protein_coding	interferon activated gene 202B [Source:MGI Symbol;Acc:MGI:1347083]	-	2130	1986	2268	2049	2253	2437	2231	3787	4000	2326	60.0536	58.3289	64.3828	57.3369	63.3811	68.6788	58.4335	93.1289	84.9286	68.8909
835	ENSMUSG00000025226	342.525	296.519	309.666	315.146	355.526	253.796	268.145	285.324	291.02	274.507	0.236172	0.00326075	0.0506035	Fbxl15	19	46328184	46330446	+	1348	protein_coding	F-box and leucine-rich repeat protein 15 [Source:MGI Symbol;Acc:MGI:1915681]	-	329	275	298	308	347	243	276	314	371	250	12.1554	10.584	11.0855	11.2942	12.792	8.97399	9.47291	10.1188	10.3224	9.70296
836	ENSMUSG00000025907	2653.78	2498.31	2303.79	2402.48	2232.54	2672.69	2740.71	2732.38	2590.94	2687.97	-0.150882	0.00326258	0.0506035	Rb1cc1	1	6206197	6276648	+	14690	protein_coding	RB1-inducible coiled-coil 1 [Source:MGI Symbol;Acc:MGI:1341850]	-	2549	2317	2217	2348	2179	2559	2821	3007	3303	2448	60.2561	57.0561	52.7672	55.0886	51.3957	60.4657	61.9493	62.0003	58.7995	60.7904
837	ENSMUSG00000079564	32.2744	39.8953	25.9787	27.6265	23.5651	40.7326	58.2923	52.7031	49.4184	32.9408	-0.65828	0.00327174	0.0506843	Gm11149	9	49518288	49572591	+	3198	antisense	predicted gene 11149 [Source:MGI Symbol;Acc:MGI:3642683]	-	31	37	25	27	23	39	60	58	63	30	1.31958	1.64067	1.07148	1.1407	0.976881	1.65939	2.37262	2.15344	2.01953	1.34149
838	ENSMUSG00000058013	4400.76	4324.87	3723.27	4392.61	3075.76	5716.15	4471.99	4966.81	5857.26	4201.05	-0.340331	0.00327944	0.0507045	2011-09-01	5	93093437	93176447	+	9472	protein_coding	septin 11 [Source:MGI Symbol;Acc:MGI:1277214]	-	4227	4011	3583	4293	3002	5473	4603	5466	7467	3826	104.843	103.635	89.4794	105.682	74.2948	135.688	106.06	118.252	139.473	99.6888
839	ENSMUSG00000023249	1552.29	1579.64	1562.88	1583.92	1536.86	1603.2	1725.45	1712.85	1704.54	1700.84	-0.11265	0.00328463	0.0507045	Parp3	9	106470322	106476949	-	3699	protein_coding	poly (ADP-ribose) polymerase family, member 3 [Source:MGI Symbol;Acc:MGI:1891258]	-	1491	1465	1504	1548	1500	1535	1776	1885	2173	1549	47.7175	48.8408	48.4635	49.1704	47.8994	49.104	52.8014	52.6188	52.3714	52.0768
840	ENSMUSG00000032403	145.755	156.346	154.833	140.179	142.415	102.354	132.129	116.31	100.406	133.959	0.342838	0.0032849	0.0507045	2300009A05Rik	9	63394447	63399246	-	2000	protein_coding	RIKEN cDNA 2300009A05 gene [Source:MGI Symbol;Acc:MGI:1916728]	-	140	145	149	137	139	98	136	128	128	122	7.83436	8.45256	8.39515	7.60901	7.7612	5.48162	7.06996	6.24762	5.39411	7.17179
841	ENSMUSG00000022893	1435.69	1596.89	937.312	1257.52	655.725	2099.3	1728.37	1788.27	2295.21	1661.31	-0.70247	0.0032944	0.0507354	Adamts1	16	85793827	85803113	-	5302	protein_coding	a disintegrin-like and metallopeptidase (reprolysin type) with thrombospondin type 1 motif, 1 [Source:MGI Symbol;Acc:MGI:109249]	-	1379	1481	902	1229	640	2010	1779	1968	2926	1513	24.8696	27.823	16.3786	21.9983	11.5166	36.2333	29.8046	30.957	39.7386	28.6639
842	ENSMUSG00000097960	363.347	441.005	321.097	364.26	251.02	503.414	404.16	466.15	555.369	388.701	-0.414904	0.00329625	0.0507354	A330074K22Rik	8	120204434	120228230	-	2489	lincRNA	RIKEN cDNA A330074K22 gene [Source:MGI Symbol;Acc:MGI:3045392]	-	349	409	309	356	245	482	416	513	708	354	6.70876	8.19002	5.98056	6.79202	4.69917	9.26129	7.42869	8.60129	10.2491	7.14845
843	ENSMUSG00000031012	1155.63	1287.43	1155.53	1219.66	1132.15	1454.89	1201.79	1386.64	1484.91	1297.87	-0.198967	0.00329877	0.0507354	Cask	X	13517080	13851367	-	9145	protein_coding	calcium/calmodulin-dependent serine protein kinase (MAGUK family) [Source:MGI Symbol;Acc:MGI:1309489]	-	1110	1194	1112	1192	1105	1393	1237	1526	1893	1182	18.2378	20.4362	18.3959	19.4383	18.1155	22.8775	18.8809	21.8693	23.4226	20.4014
844	ENSMUSG00000071669	412.279	346.119	458.265	339.703	566.588	247.529	367.241	326.214	223.56	350.27	0.488572	0.00330669	0.0507912	Snx29	16	11322908	11755472	+	6435	protein_coding	sorting nexin 29 [Source:MGI Symbol;Acc:MGI:1921728]	-	396	321	441	332	553	237	378	359	285	319	10.526	8.88831	11.8025	8.7587	14.6667	6.29688	9.3339	8.32325	5.7049	8.90742
845	ENSMUSG00000032060	4196.71	3900.04	3991.37	3241.51	5492.72	3228.32	3510.17	3273.05	3305.54	3365.45	0.319822	0.00331363	0.0507912	Cryab	9	50751325	50756636	+	1479	protein_coding	crystallin, alpha B [Source:MGI Symbol;Acc:MGI:88516]	-	4031	3617	3841	3168	5361	3091	3613	3602	4214	3065	232.088	216.937	222.665	181.033	307.982	177.888	193.246	180.89	182.713	185.38
846	ENSMUSG00000040722	348.771	297.597	388.642	332.541	346.305	288.262	259.401	301.68	285.529	305.251	0.252169	0.00331428	0.0507912	Scamp5	9	57441327	57468060	-	3707	protein_coding	secretory carrier membrane protein 5 [Source:MGI Symbol;Acc:MGI:1928948]	-	335	276	374	325	338	276	267	332	364	278	14.4139	12.3706	16.2023	13.8788	14.5108	11.8701	10.6721	12.4596	11.7943	12.5653
847	ENSMUSG00000030774	1875.04	1940.85	1695.89	1859.16	1372.93	2393.83	1967.36	2089.04	2252.85	1919.35	-0.281034	0.00332651	0.0508794	Pak1	7	97788541	97912381	+	3943	protein_coding	p21 (RAC1) activated kinase 1 [Source:MGI Symbol;Acc:MGI:1339975]	-	1801	1800	1632	1817	1340	2292	2025	2299	2872	1748	47.2681	49.2122	43.1263	47.3306	35.0912	60.1281	49.3722	52.6288	56.7641	48.1935
848	ENSMUSG00000021913	231.126	244.763	294.079	255.801	289.954	224.552	198.194	234.438	212.578	216.311	0.277284	0.00332796	0.0508794	Ogdhl	14	32322019	32348151	+	4148	protein_coding	oxoglutarate dehydrogenase-like [Source:MGI Symbol;Acc:MGI:3616088]	-	222	227	283	250	283	215	204	258	271	197	4.02643	4.28882	5.16797	4.50028	5.12144	3.89774	3.43716	4.08146	3.70144	3.7534
849	ENSMUSG00000062078	4261.26	3879.55	4245.96	4439.68	4092.14	4969.38	4316.54	4911.39	4947.33	4376.73	-0.169393	0.00334494	0.0510197	Qk	17	10202601	10319854	-	14242	protein_coding	quaking [Source:MGI Symbol;Acc:MGI:97837]	-	4093	3598	4086	4339	3994	4758	4443	5405	6307	3986	42.042	38.4989	42.2579	44.2348	40.9344	48.8511	42.3956	48.4247	48.7864	43.0102
850	ENSMUSG00000036957	420.608	397.875	400.072	400.072	453.885	368.683	373.071	328.94	359.264	367.839	0.20677	0.0033451	0.0510197	Lrfn3	7	30355489	30362772	-	2886	protein_coding	leucine rich repeat and fibronectin type III domain containing 3 [Source:MGI Symbol;Acc:MGI:2442512]	-	404	369	385	391	443	353	384	362	458	335	6.69771	6.3726	6.42648	6.4336	7.32804	5.84962	5.91397	5.2346	5.71801	5.83421
851	ENSMUSG00000005124	6337.23	6725.05	5045.07	6461.53	4479.42	8616.52	6862.94	7094.93	8176	6246.67	-0.349037	0.00335926	0.0511748	Wisp1	15	66891320	66923201	+	5565	protein_coding	WNT1 inducible signaling pathway protein 1 [Source:MGI Symbol;Acc:MGI:1197008]	-	6087	6237	4855	6315	4372	8250	7064	7808	10423	5689	170.413	181.895	136.853	175.471	122.129	230.867	183.718	190.664	219.749	167.312
852	ENSMUSG00000044646	349.812	409.736	378.25	326.402	277.659	417.771	450.794	419.808	414.958	410.662	-0.280154	0.00336747	0.0512047	Zbtb7c	18	75820178	76148561	+	4729	protein_coding	zinc finger and BTB domain containing 7C [Source:MGI Symbol;Acc:MGI:2443302]	ZBTB	336	380	364	319	271	400	464	462	529	374	4.7874	5.64013	5.22191	4.51111	3.85273	5.69677	6.1416	5.74159	5.67611	5.59789
853	ENSMUSG00000030678	3211.82	3168.98	3405.29	3339.73	3166.95	3128.06	2871.87	2951.37	3063.16	3027.26	0.115383	0.0033702	0.0512047	Maz	7	127022130	127027037	-	2976	protein_coding	MYC-associated zinc finger protein (purine-binding transcription factor) [Source:MGI Symbol;Acc:MGI:1338823]	zf-C2H2	3085	2939	3277	3264	3091	2995	2956	3248	3905	2757	98.4023	97.6551	105.243	103.332	98.3757	95.4893	87.5905	90.3641	93.8006	92.3803
854	ENSMUSG00000025666	1182.7	1239.99	931.077	1130.64	882.156	1623.04	1337.81	1326.66	1568.84	1051.91	-0.364895	0.00337676	0.0512047	Tmem47	X	81070698	81097872	+	4025	protein_coding	transmembrane protein 47 [Source:MGI Symbol;Acc:MGI:2177570]	-	1136	1150	896	1105	861	1554	1377	1460	2000	958	25.5056	26.8968	20.255	24.6237	19.2886	34.8752	28.7207	28.5917	33.816	22.5952
855	ENSMUSG00000021476	917.216	906.81	872.885	928.045	873.959	757.209	887.014	801.451	781.282	792.775	0.162456	0.00337719	0.0512047	Habp4	13	64161824	64186537	+	5362	protein_coding	hyaluronic acid binding protein 4 [Source:MGI Symbol;Acc:MGI:1891713]	-	881	841	840	907	853	725	913	882	996	722	25.7181	25.5743	24.6893	26.2786	24.8456	21.1548	24.7592	22.4575	21.8956	22.1407
856	ENSMUSG00000024384	925.545	853.975	866.65	841.073	801.214	938.94	956.965	976.825	978.171	913.558	-0.153198	0.0034145	0.0516566	Iws1	18	32067741	32104328	+	11083	protein_coding	IWS1, SUPT6 interacting protein [Source:MGI Symbol;Acc:MGI:1920723]	-	889	792	834	822	782	899	985	1075	1247	832	14.9035	13.8311	14.0773	13.677	13.0808	15.0645	15.34	15.719	15.743	14.6522
857	ENSMUSG00000040907	91.6175	104.59	134.05	135.063	134.219	68.9322	107.841	88.1414	61.9691	94.4302	0.514136	0.00341874	0.0516566	Atp1a3	7	24978167	25005958	-	5958	protein_coding	ATPase, Na+/K+ transporting, alpha 3 polypeptide [Source:MGI Symbol;Acc:MGI:88107]	-	88	97	129	132	131	66	111	97	79	86	1.38001	1.58459	2.03684	2.0545	2.04979	1.03455	1.61706	1.32678	0.932955	1.41674
858	ENSMUSG00000001520	1.04111	2.1565	3.11745	2.04641	2.04914	5.22213	7.7723	5.45205	6.27535	13.1763	-1.84866	0.00341896	1	Nrip2	6	128399296	128416427	+	3757	protein_coding	nuclear receptor interacting protein 2 [Source:MGI Symbol;Acc:MGI:1891884]	-	1	2	3	2	2	5	8	6	8	12	0.0332492	0.0692717	0.100431	0.0659999	0.0663513	0.166172	0.2471	0.174005	0.200311	0.419135
859	ENSMUSG00000009073	2900.53	2688.08	2818.17	2599.96	2766.34	2888.88	3144.87	3112.21	2958.05	2948.2	-0.128303	0.00341907	0.0516566	Nf2	11	4765845	4849536	-	6825	protein_coding	neurofibromin 2 [Source:MGI Symbol;Acc:MGI:97307]	-	2786	2493	2712	2541	2700	2766	3237	3425	3771	2685	91.8661	85.633	90.039	83.1594	88.8335	91.1662	99.1561	98.5063	93.6407	93.0059
860	ENSMUSG00000116004	1.04111	1.07825	2.0783	1.0232	3.07371	8.35541	13.6015	4.54337	3.13768	6.58816	-2.10808	0.00342444	1	Gm49539	15	85646083	85667675	+	511	lincRNA	predicted gene, 49539 [Source:MGI Symbol;Acc:MGI:6155241]	-	1	1	2	1	3	8	14	5	4	6	0.0936312	0.0975361	0.188546	0.0929294	0.280273	0.748718	1.21773	0.408338	0.282043	0.590152
861	ENSMUSG00000002897	847.462	884.166	1001.74	946.463	1017.4	744.676	847.181	874.145	803.245	820.226	0.199671	0.00342792	0.0516942	Il17ra	6	120463247	120487559	+	8662	protein_coding	interleukin 17 receptor A [Source:MGI Symbol;Acc:MGI:107399]	-	814	820	964	925	993	713	872	962	1024	747	8.74607	9.17799	10.4288	9.86422	10.6458	7.65748	8.70378	9.01557	8.28558	8.43144
862	ENSMUSG00000008540	3624.1	3329.64	4709.42	3789.94	4843.15	3062.26	3024.4	3681.95	2891.37	3571.88	0.322555	0.00342963	0.0516942	Mgst1	6	138140316	138156755	+	2013	protein_coding	microsomal glutathione S-transferase 1 [Source:MGI Symbol;Acc:MGI:1913850]	-	3481	3088	4532	3704	4727	2932	3113	4052	3686	3253	212.437	196.312	278.473	224.351	287.839	178.853	176.485	215.687	169.401	208.546
863	ENSMUSG00000056938	1131.68	1113.83	1224.12	1098.92	1039.94	969.228	1016.23	995.907	991.506	1057.4	0.157473	0.00347512	0.0523185	Acbd4	11	103101682	103112200	+	2937	protein_coding	acyl-Coenzyme A binding domain containing 4 [Source:MGI Symbol;Acc:MGI:1914381]	-	1087	1033	1178	1074	1015	928	1046	1096	1264	963	55.8027	55.2422	60.8889	54.722	51.9913	47.6191	49.8838	49.0756	48.866	51.9331
864	ENSMUSG00000097289	5.20554	7.54776	5.19574	6.13922	4.09828	24.0218	10.6869	9.08674	17.2572	8.78421	-1.31368	0.00348172	1	2010300F17Rik	11	96712982	96747436	-	2832	lincRNA	RIKEN cDNA 2010300F17 gene [Source:MGI Symbol;Acc:MGI:1917134]	-	5	7	5	6	4	23	11	10	22	8	0.136858	0.199592	0.137796	0.162999	0.109244	0.629268	0.279702	0.238742	0.453479	0.230029
865	ENSMUSG00000005483	2383.1	2386.17	2454.47	2029.01	3672.06	1952.03	2060.63	1846.43	2079.5	2056.6	0.370865	0.00349393	0.0525401	Dnajb1	8	83608193	83612653	+	3204	protein_coding	DnaJ heat shock protein family (Hsp40) member B1 [Source:MGI Symbol;Acc:MGI:1931874]	-	2289	2213	2362	1983	3584	1869	2121	2032	2651	1873	37.4422	37.7087	38.9012	32.1937	58.4955	30.5585	32.2299	28.9914	32.6557	32.1844
866	ENSMUSG00000038489	467.458	511.091	483.204	456.348	514.335	450.148	438.164	420.716	396.916	424.936	0.19305	0.00350166	0.0525946	Polr2l	7	141471860	141475132	-	1650	protein_coding	polymerase (RNA) II (DNA directed) polypeptide L [Source:MGI Symbol;Acc:MGI:1913741]	-	449	474	465	446	502	431	451	463	506	387	13.0198	14.318	13.5762	12.8359	14.5245	12.4923	12.1489	11.7103	11.0495	11.7886
867	ENSMUSG00000027293	1740.73	1735.98	1543.14	1560.38	1471.28	1906.08	1741	1924.57	1912.41	1684.37	-0.188182	0.00353036	0.0529636	Ehd4	2	120089175	120154606	-	4007	protein_coding	EH-domain containing 4 [Source:MGI Symbol;Acc:MGI:1919619]	-	1672	1610	1485	1525	1436	1825	1792	2118	2438	1534	62.5471	62.7396	55.9325	56.6204	53.5999	68.2404	62.2747	69.1077	68.6813	60.2821
868	ENSMUSG00000037936	982.806	952.096	1118.12	937.254	1245.88	768.698	949.193	839.615	820.503	956.381	0.273334	0.00354136	0.0530666	Scarb1	5	125277087	125341094	-	8500	protein_coding	scavenger receptor class B, member 1 [Source:MGI Symbol;Acc:MGI:893578]	-	944	883	1076	916	1216	736	977	924	1046	871	31.1276	30.3305	35.7234	29.978	40.008	24.2583	29.9276	26.5751	25.9741	30.1706
869	ENSMUSG00000029174	896.394	832.41	806.38	841.073	791.993	973.406	890.9	952.291	996.997	871.833	-0.17028	0.00354829	0.0531084	Tbc1d1	5	64156305	64351486	+	7405	protein_coding	TBC1 domain family, member 1 [Source:MGI Symbol;Acc:MGI:1889508]	-	861	772	776	822	773	932	917	1048	1271	794	11.8342	11.0535	10.7391	11.2135	10.6012	12.8045	11.7087	12.564	13.1558	11.4644
870	ENSMUSG00000027222	425.813	403.266	363.702	340.727	412.902	343.616	336.152	308.949	342.791	323.918	0.233045	0.00355253	0.05311	Pex16	2	92374676	92381217	+	1775	protein_coding	peroxisomal biogenesis factor 16 [Source:MGI Symbol;Acc:MGI:1338829]	-	409	374	350	333	403	329	346	340	437	295	20.4054	19.4375	17.5816	16.4892	20.0616	16.4069	16.0362	14.7956	16.4187	15.461
871	ENSMUSG00000024236	3948.92	3667.13	3497.78	3757.2	3339.08	4151.6	4499.19	4069.04	3863.27	3923.25	-0.171235	0.00356296	0.0531554	Svil	18	4920540	5119299	+	10701	protein_coding	supervillin [Source:MGI Symbol;Acc:MGI:2147319]	-	3793	3401	3366	3672	3259	3975	4631	4478	4925	3573	44.5018	41.5667	39.7627	42.7592	38.152	46.6165	50.4745	45.8256	43.5146	44.0372
872	ENSMUSG00000087291	111.399	98.1209	118.463	104.367	88.1131	126.376	152.531	145.388	110.603	144.939	-0.381433	0.00356386	0.0531554	Gm11946	11	3530157	3536856	+	4346	processed_transcript	predicted gene 11946 [Source:MGI Symbol;Acc:MGI:3650071]	-	107	91	114	102	86	121	157	160	141	132	2.20382	1.95244	2.36409	2.08509	1.76738	2.49107	3.00396	2.87436	2.18698	2.856
873	ENSMUSG00000002205	470.581	484.135	573.61	442.024	510.236	347.794	426.505	450.702	383.581	444.701	0.273117	0.00357447	0.0532073	Vrk3	7	44748413	44777515	+	6744	protein_coding	vaccinia related kinase 3 [Source:MGI Symbol;Acc:MGI:2182465]	-	452	449	552	432	498	333	439	496	489	405	16.9484	17.5381	20.84	16.0771	18.632	12.4808	15.2918	16.2219	13.8081	15.9528
874	ENSMUSG00000048852	23.9455	17.252	16.6264	30.6961	10.2457	35.5105	22.3454	48.1597	44.7119	31.8428	-0.892093	0.00357564	0.0532073	Gm12185	11	48904656	48992226	-	5587	protein_coding	predicted gene 12185 [Source:MGI Symbol;Acc:MGI:3652173]	-	23	16	16	30	10	34	23	53	57	29	0.304327	0.220535	0.213157	0.393973	0.132024	0.449676	0.282712	0.611672	0.567966	0.403091
875	ENSMUSG00000068196	10839	11473.7	7997.29	10806	7182.24	13818.8	11933.4	12194.4	14004.2	10489.4	-0.370562	0.00358525	0.0532885	Col8a1	16	57624258	57754737	-	7833	protein_coding	collagen, type VIII, alpha 1 [Source:MGI Symbol;Acc:MGI:88463]	-	10411	10641	7696	10561	7010	13231	12283	13420	17853	9553	125.979	134.132	93.7642	126.836	84.6372	160.031	138.074	141.64	162.686	121.433
876	ENSMUSG00000035007	743.351	721.35	732.6	761.263	786.87	629.789	671.333	669.693	702.84	684.07	0.156531	0.00359444	0.0533633	Rundc1	11	101425085	101435673	+	3223	protein_coding	RUN domain containing 1 [Source:MGI Symbol;Acc:MGI:2144506]	-	714	669	705	744	768	603	691	737	896	623	10.5994	10.3455	10.5375	10.9619	11.3758	8.94759	9.52932	9.54285	10.0167	9.71542
877	ENSMUSG00000024098	5150.36	5059.16	4844.51	5045.41	5127.98	4731.25	4827.57	4743.28	4701.02	4792.88	0.0844598	0.00362253	0.0537181	Twsg1	17	65921972	65951226	-	5153	protein_coding	twisted gastrulation BMP signaling modulator 1 [Source:MGI Symbol;Acc:MGI:2137520]	-	4947	4692	4662	4931	5005	4530	4969	5220	5993	4365	141.478	139.781	134.241	139.963	142.82	129.495	132.013	130.21	129.07	131.136
878	ENSMUSG00000092981	130.139	128.312	179.773	173.944	153.686	106.532	122.414	132.666	80.0108	120.783	0.450434	0.00364606	0.0540046	Mir5125	17	23823291	23823369	+	79	miRNA	microRNA 5125 [Source:MGI Symbol;Acc:MGI:4950450]	-	125	119	173	170	150	102	126	146	102	110	75.705	75.0769	105.494	102.187	90.6451	61.7479	70.8904	77.1253	46.521	69.9841
879	ENSMUSG00000013150	256.113	244.763	229.652	282.404	253.069	225.596	221.511	216.265	198.458	200.939	0.254318	0.00367798	0.0544147	Gfod2	8	105713854	105758664	-	4608	protein_coding	glucose-fructose oxidoreductase domain containing 2 [Source:MGI Symbol;Acc:MGI:1917825]	-	246	227	221	276	247	216	228	238	253	183	6.0359	5.802	5.45967	6.72122	6.04704	5.29747	5.1969	5.09346	4.67478	4.71683
880	ENSMUSG00000089736	59.3432	66.8516	60.2706	71.6242	60.4497	54.3102	34.0038	54.5205	41.5742	38.4309	0.515164	0.00368898	0.0544972	Tgfbr3l	8	4248214	4251423	+	2930	protein_coding	transforming growth factor, beta receptor III-like [Source:MGI Symbol;Acc:MGI:3833469]	-	57	62	58	70	59	52	35	60	53	35	2.50892	2.84282	2.57044	3.05803	2.59121	2.28783	1.43114	2.30352	1.7568	1.61835
881	ENSMUSG00000031925	1060.89	1059.92	851.063	1032.41	711.052	1272.11	1124.07	1176.73	1255.07	1039.83	-0.31599	0.00369206	0.0544972	Maml2	9	13297957	13709388	+	6598	protein_coding	mastermind like transcriptional coactivator 2 [Source:MGI Symbol;Acc:MGI:2389460]	-	1019	983	819	1009	694	1218	1157	1295	1600	947	13.5882	13.6549	10.9961	13.354	9.23394	16.2347	14.3326	15.0622	16.0673	13.2657
882	ENSMUSG00000028756	2784.96	2563	2592.68	2871.11	2557.33	2270.58	2467.71	2402.54	2354.83	2569.38	0.148469	0.00372035	0.0548517	Pink1	4	138313409	138326307	-	2673	protein_coding	PTEN induced putative kinase 1 [Source:MGI Symbol;Acc:MGI:1916193]	-	2675	2377	2495	2806	2496	2174	2540	2644	3002	2340	69.1821	64.0389	64.9692	72.0261	64.41	56.2001	61.0248	59.6432	58.4675	63.5738
883	ENSMUSG00000086968	1018.2	970.426	1032.91	1019.11	958.998	880.452	793.747	974.099	919.339	842.186	0.179714	0.00374303	0.0551226	4933431E20Rik	3	107888850	107896213	-	6821	antisense	RIKEN cDNA 4933431E20 gene [Source:MGI Symbol;Acc:MGI:3584041]	-	978	900	994	996	936	843	817	1072	1172	767	29.5783	28.3545	30.2683	29.8969	28.2455	25.4842	22.9541	28.2787	26.693	24.3682
884	ENSMUSG00000053931	13393.9	13714.3	11680	12637.6	9544.9	15821	14588.6	14276.2	16174.7	12988.6	-0.276527	0.00375472	0.0552314	Cnn3	3	121426497	121458207	+	3037	protein_coding	calponin 3, acidic [Source:MGI Symbol;Acc:MGI:1919244]	-	12865	12719	11240	12351	9316	15148	15016	15711	20620	11829	577.423	594.679	507.946	550.198	417.208	679.591	626.096	615.06	696.959	557.731
885	ENSMUSG00000074876	184.276	132.625	155.872	169.852	156.759	72.0654	146.702	105.406	96.4836	141.645	0.510426	0.00376239	0.0552808	Spata5l1	2	122630625	122632930	+	1547	processed_transcript	spermatogenesis associated 5-like 1 [Source:MGI Symbol;Acc:MGI:3036261]	-	177	123	150	166	153	69	151	116	123	129	5.95127	4.30811	5.07803	5.53958	5.13295	2.31896	4.71646	3.40192	3.11441	4.55637
886	ENSMUSG00000020044	3940.59	3862.3	2875.33	3500.38	2483.56	5773.59	3829.8	5104.02	5808.63	3646.54	-0.536305	0.00377751	0.0554395	Timp3	10	86300372	86349506	+	8144	protein_coding	tissue inhibitor of metalloproteinase 3 [Source:MGI Symbol;Acc:MGI:98754]	-	3785	3582	2767	3421	2424	5528	3942	5617	7405	3321	79.4626	78.3371	58.4889	71.2825	50.7772	116.004	76.8805	102.856	117.073	73.2417
887	ENSMUSG00000000078	2902.61	2881.09	2732.96	2692.05	3185.39	3216.83	3617.04	3112.21	3032.57	3364.35	-0.182829	0.00378778	0.0555268	Klf6	13	5861482	5870394	+	4391	protein_coding	Kruppel-like factor 6 [Source:MGI Symbol;Acc:MGI:1346318]	zf-C2H2	2788	2672	2630	2631	3109	3080	3723	3425	3866	3064	65.1972	65.0905	61.9239	61.0645	72.543	71.9937	80.8782	69.8596	68.0819	75.2691
888	ENSMUSG00000062044	116.604	92.7296	117.424	109.483	97.3342	75.1987	85.4953	74.5113	90.9926	83.45	0.378521	0.00379837	0.0556184	Lmtk3	7	45783738	45804144	+	5744	protein_coding	lemur tyrosine kinase 3 [Source:MGI Symbol;Acc:MGI:3039582]	-	112	86	113	107	95	72	88	82	116	76	2.05157	1.64101	2.08408	1.94529	1.73632	1.31828	1.49745	1.31012	1.60015	1.46243
889	ENSMUSG00000036918	968.231	1061	987.192	1021.16	1057.36	863.741	956.965	902.314	798.539	969.557	0.183801	0.00382498	0.0558913	Ttc7	17	87282886	87381769	+	6315	protein_coding	tetratricopeptide repeat domain 7 [Source:MGI Symbol;Acc:MGI:1920999]	-	930	984	950	998	1032	827	985	993	1018	883	23.6306	26.0454	24.3042	25.1683	26.1643	21.0041	23.2504	22.0075	19.4793	23.5692
890	ENSMUSG00000041912	930.751	930.531	865.611	999.669	738.716	1133.2	1198.88	941.387	1044.06	1023.36	-0.258094	0.00382741	0.0558913	Tdrkh	3	94413273	94434668	+	6142	protein_coding	tudor and KH domain containing protein [Source:MGI Symbol;Acc:MGI:1919884]	-	894	863	833	977	721	1085	1234	1036	1331	932	18.2017	18.3033	17.076	19.7424	14.647	22.0806	23.3395	18.3977	20.4073	19.9334
891	ENSMUSG00000039615	2473.67	2544.67	2569.82	2508.89	2582.94	2349.96	2427.87	2305.31	2361.89	2414.56	0.0968762	0.00383034	0.0558913	Stub1	17	25830636	25833361	-	1672	protein_coding	STIP1 homology and U-Box containing protein 1 [Source:MGI Symbol;Acc:MGI:1891731]	-	2376	2360	2473	2452	2521	2250	2499	2537	3011	2199	67.991	70.3497	71.2519	69.6399	71.9808	64.357	66.4315	63.3221	64.8859	66.1032
892	ENSMUSG00000020758	536.171	519.717	574.649	504.439	514.335	636.056	531.431	619.716	639.302	614.895	-0.199734	0.00383444	0.0558913	Itgb4	11	115974709	116008412	+	7015	protein_coding	integrin beta 4 [Source:MGI Symbol;Acc:MGI:96613]	-	515	482	553	493	502	609	547	682	815	560	6.04822	5.89675	6.53902	5.74645	5.88251	7.149	5.96775	6.98609	7.20796	6.90877
893	ENSMUSG00000028618	6652.68	6830.72	6521.7	6609.89	6590.04	6350.11	6055.6	6316.2	6314.58	6352.08	0.0811409	0.00385035	0.0560596	Tmem59	4	107178399	107200996	+	2056	protein_coding	transmembrane protein 59 [Source:MGI Symbol;Acc:MGI:1929278]	-	6390	6335	6276	6460	6432	6080	6233	6951	8050	5785	282.302	291.544	279.166	283.255	283.529	268.488	255.807	267.849	267.82	268.478
894	ENSMUSG00000036278	1767.8	1852.44	1856.96	1742.51	2012.26	1537.4	1757.51	1452.97	1460.59	1779.9	0.209702	0.00385825	0.0561108	Macrod1	19	7056768	7198061	+	1274	protein_coding	MACRO domain containing 1 [Source:MGI Symbol;Acc:MGI:2147583]	-	1698	1718	1787	1703	1964	1472	1809	1599	1862	1621	63.769	67.211	67.5715	63.4774	73.5957	55.257	63.1122	52.3781	52.6606	63.951
895	ENSMUSG00000022570	723.57	706.255	741.952	676.337	732.568	636.056	654.817	602.451	655.775	662.11	0.157453	0.00386423	0.0561341	Tsta3	15	75924676	75929832	-	2906	protein_coding	tissue specific transplantation antigen P35B [Source:MGI Symbol;Acc:MGI:98857]	-	695	655	714	661	715	609	674	663	836	603	32.2216	31.6336	33.3294	30.4155	33.0755	28.2219	29.0285	26.8105	29.1879	29.3678
896	ENSMUSG00000029869	3657.41	3621.85	3634.94	3680.46	3060.39	3156.26	2948.62	3178.54	3237.3	3207.33	0.166614	0.00387844	0.0562768	Ephb6	6	41605482	41620509	+	3773	protein_coding	Eph receptor B6 [Source:MGI Symbol;Acc:MGI:1096338]	-	3513	3359	3498	3597	2987	3022	3035	3498	4127	2921	120.058	119.583	120.365	122.007	101.856	103.232	96.3551	104.271	106.214	104.867
897	ENSMUSG00000012848	8644.32	8828.72	8409.83	8616.39	8754.96	8257.24	7888.89	8198.97	8271.7	8293.39	0.080361	0.00389554	0.0564461	Rps5	7	12922290	12926686	+	1734	protein_coding	ribosomal protein S5 [Source:MGI Symbol;Acc:MGI:1097682]	-	8303	8188	8093	8421	8545	7906	8120	9023	10545	7553	509.963	523.874	500.473	513.334	523.666	485.365	463.3	483.375	487.736	487.322
898	ENSMUSG00000031820	1200.4	1227.05	1206.45	1268.77	1307.35	1133.2	1132.81	1066.78	1084.85	1206.73	0.144695	0.0038989	0.0564461	Babam1	8	71396861	71404619	+	2406	protein_coding	BRISC and BRCA1 A complex member 1 [Source:MGI Symbol;Acc:MGI:1915501]	-	1153	1138	1161	1240	1276	1085	1166	1174	1383	1099	86.3316	88.7622	87.5266	92.1499	95.3301	81.2041	81.1039	76.6722	77.9825	86.4432
899	ENSMUSG00000027589	2166.55	2115.53	2114.67	2149.75	2099.35	2032.45	1908.1	2059.06	1956.34	1914.96	0.108834	0.00392328	0.056735	Pcmtd2	2	181837854	181857461	+	4183	protein_coding	protein-L-isoaspartate (D-aspartate) O-methyltransferase domain containing 2 [Source:MGI Symbol;Acc:MGI:1923927]	-	2081	1962	2035	2101	2049	1946	1964	2266	2494	1744	72.5175	71.2221	71.4007	72.6657	71.2445	67.7831	63.5792	68.8748	65.4488	63.8425
900	ENSMUSG00000003585	95.782	107.825	107.032	119.715	128.071	93.9984	87.4384	94.5021	78.4419	75.7638	0.377844	0.00395025	0.057001	Sec14l2	11	4097039	4123415	-	3505	protein_coding	SEC14-like lipid binding 2 [Source:MGI Symbol;Acc:MGI:1915065]	-	92	100	103	117	125	90	90	104	100	69	3.66205	4.1465	4.12802	4.62227	4.96462	3.58086	3.32799	3.61077	2.99758	2.88522
901	ENSMUSG00000058135	8197.69	7760.18	9415.73	8456.77	7895.34	6830.55	6472.39	8222.59	7332.75	7219.52	0.209739	0.00395056	0.057001	Gstm1	3	108012255	108017973	-	1473	protein_coding	glutathione S-transferase, mu 1 [Source:MGI Symbol;Acc:MGI:95860]	-	7874	7197	9061	8265	7706	6540	6662	9049	9348	6575	419.061	399.005	485.54	436.573	409.213	347.91	329.374	420.06	374.658	367.595
902	ENSMUSG00000008036	1284.73	1309	1347.78	1257.52	1302.23	1111.27	1231.91	1168.56	1166.43	1245.16	0.134772	0.00396028	0.057077	Ap2s1	7	16738410	16749294	+	1472	protein_coding	adaptor-related protein complex 2, sigma 1 subunit [Source:MGI Symbol;Acc:MGI:2141861]	-	1234	1214	1297	1229	1271	1064	1268	1286	1487	1134	94.015	96.3486	99.4922	92.9322	96.6198	81.0273	89.7436	85.4579	85.3153	90.7585
903	ENSMUSG00000071337	1206.64	1188.23	1162.81	1240.12	1101.41	1311.8	1267.86	1320.3	1367.24	1237.48	-0.142252	0.00397489	0.0572233	Tia1	6	86404219	86433405	+	15750	protein_coding	cytotoxic granule-associated RNA binding protein 1 [Source:MGI Symbol;Acc:MGI:107914]	-	1159	1102	1119	1212	1075	1256	1305	1453	1743	1127	32.6002	32.2897	31.6909	33.8355	30.1706	35.313	34.0997	35.6478	36.9206	33.3007
904	ENSMUSG00000025738	1331.58	1324.09	1376.87	1345.51	1297.11	1168.71	1321.29	1149.47	1156.23	1236.38	0.147056	0.00399372	0.0574298	Fbxl16	17	25809085	25821244	+	3478	protein_coding	F-box and leucine-rich repeat protein 16 [Source:MGI Symbol;Acc:MGI:2448488]	-	1279	1228	1325	1315	1266	1119	1360	1265	1474	1126	17.5947	17.5977	18.3525	17.9544	17.3774	15.3869	17.3801	15.1786	15.2702	16.2721
905	ENSMUSG00000105748	1.04111	0	0	0	1.02457	7.31099	5.82923	2.72602	2.35326	2.19605	-3.24847	0.00400779	1	Gm43088	3	137897144	137899490	+	2347	TEC	predicted gene 43088 [Source:MGI Symbol;Acc:MGI:5663225]	-	1	0	0	0	1	7	6	3	3	2	0.0203858	0	0	0	0.0203408	0.142638	0.113627	0.0533432	0.0460557	0.0428303
906	ENSMUSG00000053477	4066.57	4027.27	3861.48	4271.87	3471.25	4741.7	4048.4	4634.24	4824.96	4287.79	-0.194442	0.00401022	0.0576025	Tcf4	18	69343356	69689079	+	27382	protein_coding	transcription factor 4 [Source:MGI Symbol;Acc:MGI:98506]	bHLH	3906	3735	3716	4175	3388	4540	4167	5100	6151	3905	106.791	106.375	102.293	113.29	92.4242	124.07	105.835	121.619	126.644	112.155
907	ENSMUSG00000029767	21367.7	22219.5	19546.4	20039.4	19530.4	23877.7	21411.7	23093.1	23764	21749.7	-0.149297	0.00402189	0.0577056	Calu	6	29348069	29377110	+	4663	protein_coding	calumenin [Source:MGI Symbol;Acc:MGI:1097158]	-	20524	20607	18810	19585	19062	22862	22039	25414	30295	19808	611.065	639.124	563.873	578.737	566.282	680.374	609.565	659.976	679.252	619.525
908	ENSMUSG00000067713	1573.11	1636.79	1655.36	1666.8	1632.14	1506.06	1451.48	1472.05	1495.89	1595.43	0.119344	0.00403227	0.0577588	Prkag1	15	98812797	98831521	-	2175	protein_coding	protein kinase, AMP-activated, gamma 1 non-catalytic subunit [Source:MGI Symbol;Acc:MGI:108411]	-	1511	1518	1593	1629	1593	1442	1494	1620	1907	1453	90.4814	94.6916	96.0456	96.8162	95.1808	86.3113	83.109	84.6134	85.9963	91.4014
909	ENSMUSG00000032661	71.8365	52.8343	57.1532	51.1601	43.032	69.9766	42.7477	168.105	160.022	81.2539	-0.924127	0.00403755	0.0577588	Oas3	5	120753098	120777661	-	7069	protein_coding	2'-5' oligoadenylate synthetase 3 [Source:MGI Symbol;Acc:MGI:2180850]	-	69	49	55	50	42	67	44	185	204	74	1.31738	0.974544	1.05728	0.947464	0.800108	1.27862	0.780397	3.08079	2.93309	1.48417
910	ENSMUSG00000039671	2866.17	2827.18	2916.89	3015.38	2558.35	3283.68	3086.58	3084.95	3143.17	3044.83	-0.141277	0.00404027	0.0577588	Zmynd8	2	165784152	165899016	-	11031	protein_coding	zinc finger, MYND-type containing 8 [Source:MGI Symbol;Acc:MGI:1918025]	-	2753	2622	2807	2947	2497	3144	3177	3395	4007	2773	55.3208	54.8858	56.7926	58.7753	50.0656	63.1499	59.3064	59.5047	60.6367	58.5362
911	ENSMUSG00000037172	219.674	225.355	234.848	230.221	236.676	177.553	188.478	223.534	155.315	192.155	0.294099	0.00404361	0.0577588	E330009J07Rik	6	40401375	40436135	-	7811	protein_coding	RIKEN cDNA E330009J07 gene [Source:MGI Symbol;Acc:MGI:2444256]	-	211	209	226	225	231	170	194	246	198	175	4.15962	4.29203	4.48588	4.40237	4.54383	3.34987	3.55284	4.22996	2.93948	3.62412
912	ENSMUSG00000027831	130.139	153.112	85.2102	134.04	47.1303	208.885	135.044	192.639	258.074	139.449	-0.767511	0.00406239	0.0579173	Veph1	3	66053558	66296837	-	7086	protein_coding	ventricular zone expressed PH domain-containing 1 [Source:MGI Symbol;Acc:MGI:1920039]	-	125	142	82	131	46	200	139	212	329	127	1.96281	2.32275	1.29643	2.04161	0.720718	3.13911	2.02762	2.90358	3.89044	2.09491
913	ENSMUSG00000027962	4615.23	4750.78	3729.51	4681.15	2658.76	6055.59	4517.65	5758.27	6407.92	4692.96	-0.424924	0.00406374	0.0579173	Vcam1	3	116109949	116129688	-	8870	protein_coding	vascular cell adhesion molecule 1 [Source:MGI Symbol;Acc:MGI:98926]	-	4433	4406	3589	4575	2595	5798	4650	6337	8169	4274	78.2943	81.0629	63.8224	80.1966	45.7308	102.357	76.2936	97.6215	108.651	79.2975
914	ENSMUSG00000024190	5655.3	5543.29	5544.9	4310.75	5673.05	3934.36	4403.98	4810.52	4381.77	4979.55	0.247749	0.0040773	0.0580462	Dusp1	17	26505590	26508519	-	2697	protein_coding	dual specificity phosphatase 1 [Source:MGI Symbol;Acc:MGI:105120]	-	5432	5141	5336	4213	5537	3767	4533	5294	5586	4535	151.632	149.494	149.973	116.722	154.221	105.108	117.549	128.897	117.426	132.984
915	ENSMUSG00000017291	4607.95	4444.55	4452.75	4983	4484.55	5268.09	4881.01	5148.55	4987.34	4831.31	-0.128674	0.00409004	0.0581454	Taok1	11	77529162	77607815	-	12421	protein_coding	TAO kinase 1 [Source:MGI Symbol;Acc:MGI:1914490]	-	4426	4122	4285	4870	4377	5044	5024	5666	6358	4400	17.4853	16.9635	17.0443	19.0951	17.2535	19.9179	18.438	19.5239	18.9154	18.2602
916	ENSMUSG00000007570	740.228	748.307	740.913	665.082	675.192	616.212	658.703	636.072	612.631	656.62	0.167292	0.00409334	0.0581454	Fance	17	28313519	28326572	+	3192	protein_coding	Fanconi anemia, complementation group E [Source:MGI Symbol;Acc:MGI:1920025]	-	711	694	713	650	659	590	678	700	781	598	28.1841	28.6575	28.4571	25.5729	26.065	23.3773	24.967	24.2026	23.3141	24.9016
917	ENSMUSG00000028461	617.377	610.29	576.728	555.599	562.489	468.948	538.232	505.223	462.023	563.287	0.205775	0.00410385	0.0582302	Ccdc107	4	43492900	43495921	+	1547	protein_coding	coiled-coil domain containing 107 [Source:MGI Symbol;Acc:MGI:1913423]	-	593	566	555	543	549	449	554	556	589	513	38.3411	38.1216	36.1302	34.8451	35.4177	29.0178	33.2753	31.3555	28.6787	34.8433
918	ENSMUSG00000025701	45.8088	44.2083	39.4877	38.8817	36.8846	66.8433	51.4915	49.9771	71.3822	53.8033	-0.521494	0.00411153	0.0582748	Alox5	6	116410077	116461178	-	4106	protein_coding	arachidonate 5-lipoxygenase [Source:MGI Symbol;Acc:MGI:87999]	-	44	41	38	38	36	64	53	55	91	49	1.19207	1.15712	1.03658	1.0218	0.973177	1.73316	1.33392	1.2997	1.85663	1.39457
919	ENSMUSG00000032327	27.0688	32.3475	13.5089	24.5569	9.22114	64.7545	48.5769	18.1735	53.3405	37.3329	-1.05961	0.00415125	0.0587727	Stra6	9	58063788	58153996	+	5829	protein_coding	stimulated by retinoic acid gene 6 [Source:MGI Symbol;Acc:MGI:107742]	-	26	30	13	24	9	62	50	20	68	34	0.904716	1.08744	0.455459	0.828862	0.312478	2.15644	1.61626	0.607013	1.78189	1.24283
920	ENSMUSG00000068614	66.6309	72.2428	51.9574	60.369	23.5651	104.443	72.8654	99.0455	138.058	60.3914	-0.794562	0.00417774	0.0590814	Actc1	2	114047282	114053548	-	1618	protein_coding	actin, alpha, cardiac muscle 1 [Source:MGI Symbol;Acc:MGI:87905]	-	64	67	50	59	23	100	75	109	176	55	3.44833	3.76052	2.71247	3.1551	1.2365	5.38563	3.75398	5.12253	7.14127	3.11303
921	ENSMUSG00000053113	3259.71	3022.34	3846.93	3879.99	3392.35	2388.6	2457.99	3181.27	2670.16	3388.51	0.305042	0.00418227	0.0590814	Socs3	11	117966079	117970047	-	2891	protein_coding	suppressor of cytokine signaling 3 [Source:MGI Symbol;Acc:MGI:1201791]	-	3131	2803	3702	3792	3311	2287	2530	3501	3404	3086	136.683	127.467	162.718	164.298	144.221	99.7941	102.602	133.307	111.906	141.52
922	ENSMUSG00000085385	453.923	530.5	507.105	498.3	502.04	602.634	558.634	564.287	522.423	600.62	-0.190517	0.00421298	0.0594411	Snhg17	2	158353700	158361580	-	7052	processed_transcript	small nucleolar RNA host gene 17 [Source:MGI Symbol;Acc:MGI:1915358]	-	436	492	488	487	490	577	575	621	666	547	13.6166	16.0064	15.3451	15.0954	15.2692	18.0122	16.6822	16.9162	15.6636	17.9458
923	ENSMUSG00000035934	94.7409	101.356	94.5626	117.668	89.1377	157.708	121.442	124.488	156.884	102.116	-0.417759	0.00422137	0.0594411	Pknox2	9	36890982	37147407	-	10335	protein_coding	Pbx/knotted 1 homeobox 2 [Source:MGI Symbol;Acc:MGI:2445415]	Homeobox	91	94	91	115	87	151	125	137	200	93	2.50803	2.69876	2.52523	3.14573	2.39249	4.15984	3.2004	3.29338	4.15103	2.69257
924	ENSMUSG00000050891	474.745	511.091	494.635	490.114	429.295	532.658	599.439	543.387	566.351	509.484	-0.19904	0.00422163	0.0594411	Tatdn1	15	58890155	58933738	-	7341	protein_coding	TatD DNase domain containing 1 [Source:MGI Symbol;Acc:MGI:1916944]	-	456	474	476	479	419	510	617	598	722	464	17.609	19.0675	18.5073	18.3585	16.1444	19.6856	22.1339	20.1419	20.9962	18.8226
925	ENSMUSG00000024773	1408.62	1348.89	1589.9	1464.2	1898.53	1191.69	1326.15	1273.05	1194.67	1428.53	0.266136	0.00424513	0.0596916	Atg2a	19	6241668	6262335	+	7693	protein_coding	autophagy related 2A [Source:MGI Symbol;Acc:MGI:1916291]	-	1353	1251	1530	1431	1853	1141	1365	1401	1523	1301	21.6723	20.8741	24.6754	22.7498	29.6156	18.2684	20.3115	19.5737	18.3713	21.8915
926	ENSMUSG00000032590	1094.2	1045.9	1107.73	1050.83	1096.29	950.428	1022.06	994.998	984.446	984.929	0.127786	0.00424873	0.0596916	Apeh	9	108085413	108094606	-	5651	protein_coding	acylpeptide hydrolase [Source:MGI Symbol;Acc:MGI:88041]	-	1051	970	1066	1027	1070	910	1052	1095	1255	897	30.737	29.5512	31.3894	29.8099	31.2234	26.6016	28.5809	27.932	27.6399	27.5577
927	ENSMUSG00000039987	224.879	236.137	248.357	225.105	242.823	204.708	201.108	205.36	193.752	194.351	0.236999	0.00425713	0.0597351	Phtf2	5	20758663	20882124	-	6929	protein_coding	putative homeodomain transcription factor 2 [Source:MGI Symbol;Acc:MGI:1916020]	-	216	219	239	220	237	196	207	226	247	177	5.65971	5.97764	6.3053	5.72131	6.19623	5.13339	5.03864	5.1651	4.87385	4.87199
928	ENSMUSG00000070501	88.4942	72.2428	61.3098	61.3922	56.3514	93.9984	59.2638	185.37	119.232	103.214	-0.726512	0.00426114	0.0597351	Ifi214	1	173519717	173535957	-	8107	protein_coding	interferon activated gene 214 [Source:MGI Symbol;Acc:MGI:3584522]	-	85	67	59	60	55	90	61	204	152	94	1.45871	1.19776	1.01945	1.02196	0.941781	1.54383	0.972481	3.05357	1.96438	1.69461
929	ENSMUSG00000021338	790.201	863.679	818.849	801.168	799.165	904.474	997.77	871.419	882.472	890.499	-0.158451	0.00427027	0.0597977	Carmil1	13	24012344	24280795	-	8977	protein_coding	capping protein regulator and myosin 1 linker 1 [Source:MGI Symbol;Acc:MGI:1915982]	-	759	801	788	783	780	866	1027	959	1125	811	19.6402	21.5915	20.5304	20.1094	20.139	22.3991	24.6875	21.6448	21.9226	22.0454
930	ENSMUSG00000115987	1590.81	1533.27	1623.15	1686.24	1575.79	1484.13	1524.34	1356.65	1414.31	1504.3	0.13822	0.0042757	0.0598085	Vps28	15	76622087	76626086	-	2304	protein_coding	vacuolar protein sorting 28 [Source:MGI Symbol;Acc:MGI:1914164]	-	1528	1422	1562	1648	1538	1421	1569	1493	1803	1370	54.034	52.3828	55.615	57.8407	54.2674	50.228	51.5429	46.0504	48.0146	50.8928
931	ENSMUSG00000069678	193.646	242.607	248.357	254.777	249.995	193.219	189.45	204.452	194.536	205.331	0.269802	0.00429318	0.0599876	Pcgf1	6	83077869	83080855	+	1649	protein_coding	polycomb group ring finger 1 [Source:MGI Symbol;Acc:MGI:1917087]	-	186	225	239	249	244	185	195	225	248	187	13.1452	16.5646	17.0066	17.4656	17.2061	13.0687	12.8024	13.8696	13.1989	13.8831
932	ENSMUSG00000055027	22.9044	22.6433	23.9004	20.4641	10.2457	46.9992	27.2031	35.4383	41.5742	23.0585	-0.806145	0.00432715	0.0603487	Smyd1	6	71213940	71322233	-	4546	protein_coding	SET and MYND domain containing 1 [Source:MGI Symbol;Acc:MGI:104790]	-	22	21	23	20	10	45	28	39	53	21	0.603556	0.600149	0.635316	0.544575	0.273737	1.234	0.713601	0.933231	1.09498	0.605211
933	ENSMUSG00000019194	500.773	536.969	537.24	544.344	534.826	404.193	473.139	406.177	451.826	531.445	0.229285	0.00432843	0.0603487	Scn1b	7	31116524	31127003	-	1859	protein_coding	sodium channel, voltage-gated, type I, beta [Source:MGI Symbol;Acc:MGI:98247]	-	481	498	517	532	522	387	487	447	576	484	18.0641	19.4826	19.5492	19.8297	19.5606	14.5275	16.9904	14.6423	16.2903	19.0946
934	ENSMUSG00000010601	66.6309	72.2428	38.4485	46.0441	35.86	77.2876	72.8654	85.4154	72.951	73.5678	-0.562326	0.00434106	0.0603993	Apol7a	15	77388219	77399110	-	3029	protein_coding	apolipoprotein L 7a [Source:MGI Symbol;Acc:MGI:1923011]	-	64	67	37	45	35	74	75	94	93	67	2.11326	2.30459	1.2301	1.47475	1.15313	2.44238	2.30058	2.70726	2.31255	2.32402
935	ENSMUSG00000028789	2144.68	2096.12	2055.44	2032.08	2037.87	1829.84	2006.23	1875.5	1887.31	1973.15	0.115271	0.00434148	0.0603993	Azin2	4	128930233	128962442	-	4024	protein_coding	antizyme inhibitor 2 [Source:MGI Symbol;Acc:MGI:2442093]	-	2060	1944	1978	1986	1989	1752	2065	2064	2406	1797	62.3809	61.3233	60.3084	59.6892	60.0977	53.0306	58.0908	54.5159	54.8674	57.1643
936	ENSMUSG00000039748	72.8776	64.6951	50.9183	39.9049	37.9091	97.1317	77.723	68.1506	103.543	61.4895	-0.621038	0.0043494	0.0604439	Exo1	1	175880581	175913489	+	8422	protein_coding	exonuclease 1 [Source:MGI Symbol;Acc:MGI:1349427]	-	70	60	49	39	37	93	80	75	132	56	2.48825	2.22174	1.75372	1.37592	1.31231	3.30436	2.64173	2.32534	3.5335	2.09111
937	ENSMUSG00000026626	1977.06	1866.45	2014.91	1866.32	1982.54	1663.77	1816.78	1761.01	1655.91	1891.9	0.144252	0.00436715	0.060625	Ppp2r5a	1	191351975	191403272	-	9607	protein_coding	protein phosphatase 2, regulatory subunit B', alpha [Source:MGI Symbol;Acc:MGI:2388479]	-	1899	1731	1939	1824	1935	1593	1870	1938	2111	1723	63.228	60.0381	65.0024	60.2757	64.2842	53.0162	57.8401	56.2818	52.9306	60.2646
938	ENSMUSG00000068245	556.993	534.813	565.297	530.019	450.811	672.611	484.797	1050.43	1103.68	768.618	-0.629865	0.00439797	0.0609741	Phf11d	14	59347407	59365470	-	4498	protein_coding	PHD finger protein 11D [Source:MGI Symbol;Acc:MGI:1277133]	-	535	496	544	518	440	644	499	1156	1407	700	12.7223	12.2868	13.0251	12.2258	10.4401	15.3076	11.0234	23.9773	25.1966	17.4865
939	ENSMUSG00000022789	1963.53	2042.21	1982.7	1935.9	1958.98	2182.85	2201.51	2070.87	2234.03	2028.05	-0.117754	0.00440181	0.0609741	Dnm1l	16	16312230	16358959	-	5203	protein_coding	dynamin 1-like [Source:MGI Symbol;Acc:MGI:1921256]	-	1886	1894	1908	1892	1912	2090	2266	2279	2848	1847	30.6928	32.1084	31.2636	30.5596	31.0471	33.9976	34.2576	32.3495	34.9034	31.5757
940	ENSMUSG00000114051	28.1099	22.6433	29.0962	35.8121	24.5897	50.1325	46.6338	36.347	43.9275	36.2349	-0.603331	0.00441544	0.0610969	Gm48008	12	86078644	86079754	+	667	processed_transcript	predicted gene, 48008 [Source:MGI Symbol;Acc:MGI:6097313]	-	27	21	28	35	24	48	48	40	56	33	1.93678	1.56921	2.02228	2.49182	1.71777	3.44163	3.1986	2.50268	3.02509	2.48669
941	ENSMUSG00000000127	1128.56	1107.36	1128.52	1057.99	1068.63	1293	1184.3	1192.18	1295.08	1129.87	-0.151602	0.00442217	0.0611241	Fer	17	63863062	64139496	+	4680	protein_coding	fer (fms/fps related) protein kinase [Source:MGI Symbol;Acc:MGI:105917]	-	1084	1027	1086	1034	1043	1238	1219	1312	1651	1029	22.4425	22.1491	22.638	21.2468	21.5459	25.6195	23.4449	23.6922	25.7408	22.3794
942	ENSMUSG00000028398	338.36	376.31	346.037	331.518	354.502	312.284	315.75	294.41	294.942	301.957	0.202138	0.00445112	0.061458	Dmac1	4	75277354	75278305	-	741	protein_coding	distal membrane arm assembly complex 1 [Source:MGI Symbol;Acc:MGI:1914178]	-	325	349	333	324	346	299	325	324	376	275	20.9849	23.4744	21.6488	20.7635	22.2914	19.2976	19.4944	18.2473	18.2829	18.653
943	ENSMUSG00000052776	104.111	101.356	85.2102	56.2762	54.3023	157.708	60.2354	237.164	230.619	158.116	-1.07396	0.0044613	0.0615324	Oas1a	5	120896256	120907521	-	1885	protein_coding	2'-5' oligoadenylate synthetase 1A [Source:MGI Symbol;Acc:MGI:2180860]	-	100	94	82	55	53	151	62	261	294	144	2.53823	2.48544	2.09561	1.38556	1.34228	3.83102	1.46192	5.7783	5.61968	3.83959
944	ENSMUSG00000029790	315.456	337.493	268.1	293.659	228.479	400.015	369.184	376.191	394.563	284.389	-0.340445	0.00446951	0.0615794	Cep41	6	30653457	30693749	-	4979	protein_coding	centrosomal protein 41 [Source:MGI Symbol;Acc:MGI:1891414]	-	303	313	258	287	223	383	380	414	503	259	9.87548	10.6269	8.46647	9.28388	7.25202	12.4773	11.5054	11.7692	12.3458	8.86763
945	ENSMUSG00000024661	80973.2	75288.9	106968	87614.8	117598	64845.3	70295.6	78696.7	64888	88100.1	0.352788	0.00447656	0.0616103	Fth1	19	9982703	9985092	+	866	protein_coding	ferritin heavy polypeptide 1 [Source:MGI Symbol;Acc:MGI:95588]	-	77776	69825	102938	85628	114778	62087	72355	86606	82721	80235	4297.04	4018.64	5726.2	4695.39	6327.34	3428.72	3713.6	4173.51	3441.7	4656.72
946	ENSMUSG00000048373	74.9598	89.4949	90.406	86.9722	28.688	154.575	87.4384	146.297	140.411	93.3322	-0.749543	0.00448705	0.0616885	Fgfbp1	5	43978858	43981779	-	2263	protein_coding	fibroblast growth factor binding protein 1 [Source:MGI Symbol;Acc:MGI:1096350]	-	72	83	87	85	28	148	90	161	179	85	2.25746	2.71088	2.74646	2.64508	0.875959	4.63827	2.62139	4.40294	4.22643	2.79961
947	ENSMUSG00000047388	403.95	356.901	469.695	391.887	431.344	348.839	359.469	318.036	314.552	383.211	0.255905	0.00450061	0.0617871	Atmin	8	116943393	116960445	+	4877	protein_coding	ATM interactor [Source:MGI Symbol;Acc:MGI:2682328]	-	388	331	452	383	421	334	370	350	401	349	3.80645	3.38269	4.46472	3.72924	4.12107	3.27524	3.37204	2.99493	2.96256	3.59672
948	ENSMUSG00000054364	4023.88	4341.04	3762.76	4113.28	3484.57	4334.37	4438.96	4368.91	5055.58	4345.99	-0.19306	0.00450397	0.0617871	Rhob	12	8497661	8500009	-	2349	protein_coding	ras homolog family member B [Source:MGI Symbol;Acc:MGI:107949]	-	3865	4026	3621	4020	3401	4150	4569	4808	6445	3958	78.7241	85.4235	74.2598	81.2675	69.12	84.4918	86.4534	85.4186	98.8588	84.6889
949	ENSMUSG00000030956	1304.51	1314.39	1312.45	1281.05	1240.76	1114.4	1161.96	1217.62	1175.84	1235.28	0.127953	0.00450867	0.0617871	Fam53b	7	132712082	132813886	-	6911	protein_coding	family with sequence similarity 53, member B [Source:MGI Symbol;Acc:MGI:1925188]	-	1253	1219	1263	1252	1211	1067	1196	1340	1499	1125	24.1444	24.4688	24.5039	23.9443	23.2835	20.5512	21.4091	22.5216	21.7521	22.7724
950	ENSMUSG00000041199	372.717	338.571	380.329	382.678	350.403	307.061	329.351	287.141	301.217	346.976	0.21875	0.00452094	0.0618891	Rpusd1	17	25727751	25731456	+	1703	protein_coding	RNA pseudouridylate synthase domain containing 1 [Source:MGI Symbol;Acc:MGI:1919186]	-	358	314	366	374	342	294	339	316	384	316	10.058	9.1897	10.3532	10.4287	9.5872	8.25623	8.84767	7.74361	8.12442	9.32623
951	ENSMUSG00000029030	2632.96	2600.74	2693.47	2642.93	2531.71	2096.16	2559.03	2173.55	2163.43	2547.42	0.183717	0.00454256	0.0621187	Tprgl	4	154157485	154160666	-	2242	protein_coding	transformation related protein 63 regulated like [Source:MGI Symbol;Acc:MGI:1915058]	-	2529	2412	2592	2583	2471	2007	2634	2392	2758	2320	131.523	130.67	135.724	133.325	128.223	104.33	127.254	108.504	108.015	126.746
952	ENSMUSG00000071451	217.592	225.355	240.043	234.313	226.43	158.753	205.966	200.817	195.32	192.155	0.260525	0.00456136	0.0623094	Psmg4	13	34162964	34178173	+	555	protein_coding	proteasome (prosome, macropain) assembly chaperone 4 [Source:MGI Symbol;Acc:MGI:1916916]	-	209	209	231	229	221	152	212	221	249	175	19.4547	20.2661	21.65	21.1566	20.5262	14.1426	18.3323	17.9432	17.4547	17.1123
953	ENSMUSG00000045983	10381.9	10295.1	10442.4	10457.1	10737.5	11443.8	11970.3	10661.5	11164.6	11005.5	-0.104475	0.00456874	0.0623399	Eif4g1	16	20668313	20692884	+	7301	protein_coding	eukaryotic translation initiation factor 4, gamma 1 [Source:MGI Symbol;Acc:MGI:2384784]	-	9972	9548	10049	10220	10480	10957	12321	11733	14233	10023	191.844	191.348	194.651	195.141	201.171	210.7	220.198	196.881	206.204	202.561
954	ENSMUSG00000021575	95.782	80.8689	81.0536	97.2043	91.1868	58.4879	81.6092	58.1552	61.9691	74.6658	0.418809	0.00457331	0.0623399	Ahrr	13	74211118	74292331	-	9441	protein_coding	aryl-hydrocarbon receptor repressor [Source:MGI Symbol;Acc:MGI:1333776]	bHLH	92	75	78	95	89	56	84	64	79	68	2.2504	1.91108	1.92103	2.30637	2.17221	1.3692	1.90877	1.36547	1.45524	1.74733
955	ENSMUSG00000018809	801.653	833.488	781.44	797.075	820.681	860.608	930.733	888.684	923.262	845.48	-0.14293	0.0045937	0.0625116	Smyd4	11	75348433	75405705	+	4329	protein_coding	SET and MYND domain containing 4 [Source:MGI Symbol;Acc:MGI:2442796]	-	770	773	752	779	801	824	958	978	1177	770	25.709	26.8856	25.2802	25.8146	26.685	27.4998	29.7142	28.4815	29.5942	27.0071
956	ENSMUSG00000020496	3863.55	3922.68	4045.41	4163.41	4038.86	3675.34	3800.66	3446.6	3645.2	3883.72	0.119228	0.00459565	0.0625116	Rnf187	11	58932288	58938916	-	1949	protein_coding	ring finger protein 187 [Source:MGI Symbol;Acc:MGI:1914224]	-	3711	3638	3893	4069	3942	3519	3912	3793	4647	3537	133.5	136.332	141.007	145.281	141.496	126.537	130.735	119.015	125.892	133.665
957	ENSMUSG00000023707	344.607	349.353	355.389	383.701	405.73	312.284	299.234	332.575	288.666	342.584	0.226245	0.00460542	0.0625781	Ogfod2	5	124112297	124115483	+	2260	protein_coding	2-oxoglutarate and iron-dependent oxygenase domain containing 2 [Source:MGI Symbol;Acc:MGI:1913877]	-	331	324	342	375	396	299	308	366	368	312	16.3943	16.7168	17.0552	18.4344	19.5703	14.8028	14.1716	15.8116	13.7261	16.2335
958	ENSMUSG00000039005	2586.11	2249.23	2979.24	2384.06	2988.67	1913.39	2225.79	2343.47	1917.12	2460.68	0.280409	0.00462744	0.0628107	Tlr4	4	66827584	66930284	+	5556	protein_coding	toll-like receptor 4 [Source:MGI Symbol;Acc:MGI:96824]	-	2484	2086	2867	2330	2917	1832	2291	2579	2444	2241	67.0323	58.6397	77.8982	62.4052	78.5431	49.4158	57.4329	60.7035	49.667	63.5283
959	ENSMUSG00000025001	348.771	418.362	281.609	346.866	238.725	545.191	397.359	377.1	527.13	373.329	-0.443002	0.00464793	0.0629889	Hells	19	38930915	38971051	+	7205	protein_coding	helicase, lymphoid specific [Source:MGI Symbol;Acc:MGI:106209]	-	335	388	271	339	233	522	409	415	672	340	10.1961	12.3017	8.30473	10.2405	7.07593	15.8806	11.5642	11.0171	15.4025	10.8708
960	ENSMUSG00000005973	5083.73	5169.14	4539	4962.53	4826.75	5534.42	5530.97	5076.76	5658.8	5226.6	-0.137065	0.0046521	0.0629889	Rcn1	2	105386291	105399319	-	3196	protein_coding	reticulocalbin 1 [Source:MGI Symbol;Acc:MGI:104559]	-	4883	4794	4368	4850	4711	5299	5693	5587	7214	4760	94.8173	96.9714	85.3985	93.4706	91.2752	102.85	102.694	94.6257	105.49	97.0957
961	ENSMUSG00000095041	5883.3	5771.88	6191.25	6279.4	5799.07	5429.97	5364.83	5746.46	5573.3	5640.56	0.108565	0.00466065	0.0629889	AC149090.1	JH584304.1	52190	59690	-	4238	protein_coding		-	5651	5353	5958	6137	5660	5199	5522	6324	7105	5137	84.0719	82.9598	89.2469	90.6179	84.0196	77.3131	76.3176	82.0629	79.6019	80.2837
962	ENSMUSG00000038812	983.847	910.044	1083.83	940.323	963.097	829.275	872.441	888.684	863.646	905.872	0.163211	0.00466408	0.0629889	Trmt112	19	6909698	6911049	+	1233	protein_coding	tRNA methyltransferase 11-2 [Source:MGI Symbol;Acc:MGI:1914924]	-	945	844	1043	919	940	794	898	978	1101	825	58.8724	54.7732	65.4232	56.8235	58.4315	49.4434	51.9708	53.1433	51.6537	53.9916
963	ENSMUSG00000032246	81.2064	127.234	76.897	74.6938	62.4988	125.331	104.926	132.666	141.195	99.9204	-0.521142	0.00466512	0.0629889	Calml4	9	62858080	62875921	+	3642	protein_coding	calmodulin-like 4 [Source:MGI Symbol;Acc:MGI:1922850]	-	78	118	74	73	61	120	108	146	180	91	4.0831	6.43461	3.90026	3.79272	3.18613	6.27891	5.25196	6.66619	7.09581	5.00413
964	ENSMUSG00000035681	165.536	185.459	167.303	201.571	167.005	234.996	169.048	251.703	225.128	234.978	-0.331346	0.00467363	0.0630322	Kcnc2	10	112271121	112467024	+	7138	protein_coding	potassium voltage gated channel, Shaw-related subfamily, member 2 [Source:MGI Symbol;Acc:MGI:96668]	-	159	172	161	197	163	225	174	277	287	214	2.23946	2.52359	2.28317	2.75388	2.29072	3.16764	2.27666	3.40295	3.04412	3.1663
965	ENSMUSG00000036712	2220.68	2086.42	2161.43	2171.24	2080.9	2299.83	2192.76	2527.93	2378.36	2337.7	-0.131032	0.00467815	0.0630322	Cyld	8	88697028	88751945	+	12576	protein_coding	CYLD lysine 63 deubiquitinase [Source:MGI Symbol;Acc:MGI:1921506]	-	2133	1935	2080	2122	2031	2202	2257	2782	3032	2129	20.4272	19.3039	20.0562	20.1696	19.4074	21.0787	20.0795	23.2384	21.8667	21.4184
966	ENSMUSG00000033526	653.816	603.821	746.109	625.177	751.01	515.947	579.037	627.894	539.68	606.11	0.237158	0.00469142	0.0630655	Ppip5k1	2	121310561	121355396	-	12486	protein_coding	diphosphoinositol pentakisphosphate kinase 1 [Source:MGI Symbol;Acc:MGI:2443281]	-	628	560	718	611	733	494	596	691	688	552	11.1907	10.3951	12.8822	10.8061	13.0329	8.79897	9.86611	10.74	9.23251	10.3331
967	ENSMUSG00000041645	2788.09	2616.92	2811.94	2682.84	2555.28	2722.82	2980.68	2954.1	2998.05	3063.49	-0.129697	0.00469427	0.0630655	Ddx24	12	103407982	103425830	-	8242	protein_coding	DEAD (Asp-Glu-Ala-Asp) box polypeptide 24 [Source:MGI Symbol;Acc:MGI:1351337]	-	2678	2427	2706	2622	2494	2607	3068	3251	3822	2790	70.0549	66.1367	71.2726	68.0758	65.0973	68.1674	74.5565	74.1778	75.2927	76.6698
968	ENSMUSG00000026748	3363.82	3239.07	2958.46	2879.29	3422.07	2516.02	3147.78	2515.21	2527.4	2891.1	0.222572	0.00469538	0.0630655	Plxdc2	2	16356304	16755839	+	6947	protein_coding	plexin domain containing 2 [Source:MGI Symbol;Acc:MGI:1914698]	-	3231	3004	2847	2814	3340	2409	3240	2768	3222	2633	49.8192	48.2508	44.1992	43.0642	51.386	37.1282	46.4095	37.2268	37.4127	42.6484
969	ENSMUSG00000009487	16.6577	38.8171	18.7047	25.5801	6.14743	54.3102	42.7477	37.2556	54.9094	25.2546	-1.02471	0.00471333	0.0632404	Otog	7	46240987	46311434	+	10349	protein_coding	otogelin [Source:MGI Symbol;Acc:MGI:1202064]	-	16	36	18	25	6	52	44	41	70	23	0.145317	0.340599	0.164602	0.225355	0.0543733	0.472071	0.371237	0.324795	0.478771	0.21944
970	ENSMUSG00000026944	1773.01	1623.85	2038.81	1856.09	1913.9	1495.62	1544.75	1635.61	1518.64	1799.66	0.204234	0.00473243	0.0634304	Abca2	2	25428703	25448540	+	8346	protein_coding	ATP-binding cassette, sub-family A (ABC1), member 2 [Source:MGI Symbol;Acc:MGI:99606]	-	1703	1506	1962	1814	1868	1432	1590	1800	1936	1639	47.9864	44.2052	55.6634	50.731	52.5194	40.3325	41.6201	44.239	41.0812	48.5149
971	ENSMUSG00000035206	976.56	995.226	942.508	1032.41	1015.35	888.807	945.307	898.679	915.417	854.264	0.139194	0.00477284	0.0639053	Sppl2b	10	80855275	80868708	+	4705	protein_coding	signal peptide peptidase like 2B [Source:MGI Symbol;Acc:MGI:1920468]	-	938	923	907	1009	991	851	973	989	1167	778	32.9751	33.801	32.1039	35.2052	34.7613	29.9034	31.776	30.3256	30.895	28.7313
972	ENSMUSG00000087366	80.1653	93.8079	78.9753	76.7402	63.5234	108.62	103.955	101.772	111.388	86.7441	-0.387957	0.00479911	0.0641899	Junos	4	95051534	95167318	+	4117	antisense	jun proto-oncogene, opposite strand [Source:MGI Symbol;Acc:MGI:2652837]	-	77	87	76	75	62	104	107	112	142	79	5.45794	6.42395	5.42398	5.27632	4.38498	7.3685	7.0457	6.92445	7.57984	5.88243
973	ENSMUSG00000023010	14172.6	13929.9	13817.6	13634.2	14492.6	12641.7	12945.7	13317.5	13268.5	13639.7	0.0899381	0.00481408	0.0643231	Tmbim6	15	99392882	99410049	+	4578	protein_coding	transmembrane BAX inhibitor motif containing 6 [Source:MGI Symbol;Acc:MGI:99682]	-	13613	12919	13297	13325	14145	12104	13325	14656	16915	12422	670.774	663.126	659.695	651.661	695.447	596.155	609.947	629.894	627.666	642.993
974	ENSMUSG00000070348	2415.37	2869.23	1829.94	2378.95	1493.82	3716.07	2683.39	3278.5	3935.43	2579.26	-0.55965	0.00482721	0.0644167	Ccnd1	7	144929931	144939925	-	4709	protein_coding	cyclin D1 [Source:MGI Symbol;Acc:MGI:88313]	-	2320	2661	1761	2325	1458	3558	2762	3608	5017	2349	55.6678	66.513	42.5444	55.3696	34.907	85.3356	61.5662	75.5114	90.6556	59.2095
975	ENSMUSG00000007038	1551.25	1453.48	1848.65	1606.43	1852.42	1318.07	1245.51	1503.86	1354.69	1583.35	0.247171	0.00483113	0.0644167	Neu1	17	34931253	34935953	+	3733	protein_coding	neuraminidase 1 [Source:MGI Symbol;Acc:MGI:97305]	-	1490	1348	1779	1570	1808	1262	1282	1655	1727	1442	32.7168	30.8332	39.3303	34.215	39.6115	27.6982	26.1502	31.6965	28.5569	33.2615
976	ENSMUSG00000099583	16.6577	20.4868	35.3311	25.5801	13.3194	34.4661	38.8615	50.8858	31.3768	34.0388	-0.768359	0.00486235	0.0647657	Hist1h3d	13	23575763	23577011	+	1249	protein_coding	histone cluster 1, H3d [Source:MGI Symbol;Acc:MGI:2448322]	-	16	19	34	25	13	33	40	56	40	31	0.612913	0.758189	1.31137	0.950499	0.496891	1.26357	1.42345	1.8711	1.15391	1.24748
977	ENSMUSG00000039168	5006.69	5091.5	4965.05	4737.43	4819.58	5185.58	5355.12	5154	5472.89	5167.31	-0.0975888	0.00487582	0.0648478	Dap	15	31224314	31274341	+	1925	protein_coding	death-associated protein [Source:MGI Symbol;Acc:MGI:1918190]	-	4809	4722	4778	4630	4704	4965	5512	5672	6977	4706	343.417	351.267	343.542	328.156	335.176	354.4	365.661	353.291	375.206	353.029
978	ENSMUSG00000025278	10710.9	10290.8	10907.9	10632.1	12089.9	11998.4	12062.6	11905.5	11605.5	12179.3	-0.129113	0.00487863	0.0648478	Flnb	14	7817957	7951588	+	9198	protein_coding	filamin, beta [Source:MGI Symbol;Acc:MGI:2446089]	-	10288	9544	10497	10391	11800	11488	12416	13102	14795	11092	106.891	103.297	109.811	107.152	122.33	119.306	119.838	118.735	115.761	121.064
979	ENSMUSG00000030527	676.72	652.342	697.269	710.103	674.168	584.879	661.617	584.278	575.764	632.463	0.168315	0.0048852	0.064868	Crtc3	7	80586627	80688877	-	9850	protein_coding	CREB regulated transcription coactivator 3 [Source:MGI Symbol;Acc:MGI:1917711]	-	650	605	671	694	658	560	681	643	734	576	15.6044	15.1298	16.219	16.5358	15.7615	13.4379	15.1874	13.464	13.2698	14.5261
980	ENSMUSG00000023886	490.362	473.352	432.286	537.181	389.337	608.901	449.822	673.328	636.948	543.523	-0.327618	0.00489359	0.0649122	Smoc2	17	14279506	14404790	+	6951	protein_coding	SPARC related modular calcium binding 2 [Source:MGI Symbol;Acc:MGI:1929881]	-	471	439	416	525	380	583	463	741	812	495	13.5591	13.165	12.0579	15.0004	10.9152	16.7759	12.3821	18.6062	17.6036	14.9695
981	ENSMUSG00000063268	1428.4	1431.92	1425.71	1483.64	1330.92	1533.22	1383.47	1882.77	1852.8	1692.06	-0.233565	0.00491942	0.0651874	Parp10	15	76231174	76243441	-	4275	protein_coding	poly (ADP-ribose) polymerase family, member 10 [Source:MGI Symbol;Acc:MGI:3712326]	-	1372	1328	1372	1450	1299	1468	1424	2072	2362	1541	32.5777	32.848	32.801	34.1717	30.7761	34.8418	31.4108	42.9127	42.2358	38.4381
982	ENSMUSG00000022799	1206.64	1120.3	1080.71	1155.2	968.22	1260.62	1218.31	1313.94	1205.65	1241.87	-0.174006	0.00497317	0.0658316	Arhgap31	16	38598340	38713274	-	11141	protein_coding	Rho GTPase activating protein 31 [Source:MGI Symbol;Acc:MGI:1333857]	-	1159	1039	1040	1129	945	1207	1254	1446	1537	1131	13.3332	12.4513	12.0463	12.8908	10.8473	13.8793	13.4015	14.5094	13.3156	13.6681
983	ENSMUSG00000007610	589.267	611.369	551.788	627.223	603.472	516.991	553.777	514.31	522.423	552.307	0.166564	0.00499901	0.0661055	Gtpbp3	8	71488103	71499583	+	3984	protein_coding	GTP binding protein 3 [Source:MGI Symbol;Acc:MGI:1917609]	-	566	567	531	613	589	495	570	566	666	503	13.314	13.8937	12.5763	14.3114	13.8243	11.6387	12.4557	11.6128	11.7977	12.4294
984	ENSMUSG00000028790	2438.28	2491.84	2230.01	2407.6	2204.88	2746.84	2568.75	2650.6	2892.94	2383.81	-0.170547	0.00503313	0.0664882	Khdrbs1	4	129703164	129742303	-	6419	protein_coding	KH domain containing, RNA binding, signal transduction associated 1 [Source:MGI Symbol;Acc:MGI:893579]	-	2342	2311	2146	2353	2152	2630	2644	2917	3688	2171	49.8019	51.1922	45.9468	49.6608	45.6604	55.9014	52.2304	54.1034	59.0587	48.4966
985	ENSMUSG00000024525	248.825	243.685	235.887	262.963	221.307	219.33	215.681	191.73	190.614	207.527	0.246386	0.00505905	0.0667617	Impa2	18	67289253	67319146	+	1661	protein_coding	inositol (myo)-1(or 4)-monophosphatase 2 [Source:MGI Symbol;Acc:MGI:2149728]	-	239	226	227	257	216	210	222	211	243	189	6.88446	6.78149	6.58362	7.34746	6.20818	6.04643	5.94056	5.30132	5.27123	5.71908
986	ENSMUSG00000031887	356.059	412.97	378.25	357.098	401.632	321.683	354.611	321.671	292.588	345.878	0.222864	0.00507669	0.0668746	Tradd	8	105258286	105264609	-	1866	protein_coding	TNFRSF1A-associated via death domain [Source:MGI Symbol;Acc:MGI:109200]	-	342	383	364	349	392	308	365	354	373	315	19.2962	22.5107	20.6783	19.5436	22.0684	17.3702	19.1311	17.4212	15.8485	18.6702
987	ENSMUSG00000029772	946.367	949.94	889.512	995.576	882.156	851.208	773.344	839.615	887.963	815.833	0.1608	0.00507803	0.0668746	Ahcyl2	6	29768011	29912310	+	18255	protein_coding	S-adenosylhomocysteine hydrolase-like 2 [Source:MGI Symbol;Acc:MGI:1921590]	-	909	881	856	973	861	815	796	924	1132	743	21.4139	21.6198	20.3036	22.7498	20.2383	19.191	17.42	18.986	20.0822	18.3871
988	ENSMUSG00000018678	307.127	291.128	314.862	274.218	251.02	351.972	321.579	316.219	378.875	332.702	-0.244357	0.00509479	0.0670265	Sp2	11	96953341	96982959	-	3414	protein_coding	Sp2 transcription factor [Source:MGI Symbol;Acc:MGI:1926162]	zf-C2H2	295	270	303	268	245	337	331	348	483	303	5.08445	4.84765	5.25813	4.58447	4.21334	5.80577	5.29972	5.23155	6.26907	5.48601
989	ENSMUSG00000026179	896.394	866.914	911.334	864.606	848.345	749.898	799.576	775.099	757.749	866.343	0.153777	0.00511969	0.0672851	Pnkd	1	74284930	74353694	+	7832	protein_coding	paroxysmal nonkinesiogenic dyskinesia [Source:MGI Symbol;Acc:MGI:1930773]	-	861	804	877	845	828	718	823	853	966	789	22.0885	21.4864	22.6532	21.5155	21.1949	18.4117	19.6139	19.0872	18.6627	21.2634
990	ENSMUSG00000059325	143.673	138.016	145.481	173.944	94.2605	215.152	161.275	194.456	213.362	154.822	-0.435648	0.0051429	0.067455	Hopx	5	77086988	77115121	-	1516	protein_coding	HOP homeobox [Source:MGI Symbol;Acc:MGI:1916782]	Homeobox	138	128	140	170	92	206	166	214	272	141	5.51603	5.32969	5.63433	6.74417	3.66922	8.23043	6.16393	7.46089	8.18748	5.92051
991	ENSMUSG00000040264	154.084	147.72	179.773	163.712	146.514	169.197	128.243	354.383	340.438	249.252	-0.651007	0.0051451	0.067455	Gbp2b	3	142594847	142619179	+	2823	protein_coding	guanylate binding protein 2b [Source:MGI Symbol;Acc:MGI:95666]	-	148	137	173	160	143	162	132	390	434	227	2.50837	2.41878	2.95219	2.69143	2.41827	2.74444	2.07829	5.76534	5.53929	4.04156
992	ENSMUSG00000057948	119.727	133.703	109.111	110.506	77.8674	171.286	173.905	136.301	175.71	106.509	-0.47501	0.00514839	0.067455	Unc13d	11	116062095	116077961	-	4679	protein_coding	unc-13 homolog D [Source:MGI Symbol;Acc:MGI:1917700]	-	115	124	105	108	76	164	179	150	224	97	2.31868	2.60442	2.13157	2.16122	1.52896	3.30518	3.35274	2.63794	3.40115	2.05451
993	ENSMUSG00000024130	302.963	287.893	342.919	325.378	338.108	243.351	260.372	288.05	234.541	307.447	0.263629	0.00520368	0.0681098	Abca3	17	24351950	24410201	+	8797	protein_coding	ATP-binding cassette, sub-family A (ABC1), member 3 [Source:MGI Symbol;Acc:MGI:1351617]	-	291	267	330	318	330	233	268	317	299	280	3.46086	3.30786	3.9516	3.75363	3.91601	2.76984	2.96093	3.28837	2.67792	3.49818
994	ENSMUSG00000072768	2.08222	5.39126	3.11745	1.0232	3.07371	7.31099	8.74384	7.2694	6.27535	14.2743	-1.56979	0.0052127	1	Gm10418	11	70540023	70540600	-	576	pseudogene	predicted gene 10418 [Source:MGI Symbol;Acc:MGI:3708553]	-	2	5	3	1	3	7	9	8	8	13	0.16613	0.432647	0.250904	0.0824425	0.248645	0.581199	0.694487	0.579613	0.50043	1.13437
995	ENSMUSG00000057335	3092.09	3071.94	3069.65	3177.04	2757.12	3356.79	3225.51	3323.93	3435.76	3220.51	-0.127292	0.00521823	0.0682306	Cep170	1	176733653	176814067	-	18049	protein_coding	centrosomal protein 170 [Source:MGI Symbol;Acc:MGI:1918348]	-	2970	2849	2954	3105	2691	3214	3320	3658	4380	2933	40.1529	40.1235	40.2104	41.6634	36.3006	43.4325	41.6967	43.1354	44.5933	41.6548
996	ENSMUSG00000060675	1134.81	1075.02	1130.59	1255.47	1136.25	1336.87	1244.54	1303.95	1259.78	1210.02	-0.14872	0.00522623	0.0682656	Pla2g16	19	7557459	7588545	+	6396	protein_coding	phospholipase A2, group XVI [Source:MGI Symbol;Acc:MGI:2179715]	-	1090	997	1088	1227	1109	1280	1281	1435	1606	1102	22.4986	21.4372	22.6112	25.1365	22.8401	26.4086	24.5629	25.8351	24.9636	23.8947
997	ENSMUSG00000022559	813.106	776.341	791.832	808.33	856.541	756.165	703.394	704.223	746.767	748.854	0.145614	0.00525096	0.0685189	Fbxl6	15	76535721	76538746	-	2170	protein_coding	F-box and leucine-rich repeat protein 6 [Source:MGI Symbol;Acc:MGI:1354705]	-	781	720	762	790	836	724	724	775	952	682	30.9589	29.7312	30.4128	31.0809	33.0658	28.6867	26.6609	26.7957	28.4188	28.3995
998	ENSMUSG00000022883	2997.35	3047.14	2838.96	3024.59	2348.32	3631.47	2949.59	3396.62	3614.6	3152.43	-0.232333	0.00527088	0.068709	Robo1	16	72308306	73046095	+	16511	protein_coding	roundabout guidance receptor 1 [Source:MGI Symbol;Acc:MGI:1274781]	-	2879	2826	2732	2956	2292	3477	3036	3738	4608	2871	44.1498	45.1444	42.1827	44.9908	35.0704	53.2966	43.2505	49.9983	53.2149	46.2501
999	ENSMUSG00000021709	5483.52	5166.98	4943.23	5656.27	4529.63	6386.67	5551.37	6065.4	6048.66	5414.37	-0.19294	0.00528933	0.0687679	Erbin	13	103818787	103920514	-	7939	protein_coding	Erbb2 interacting protein [Source:MGI Symbol;Acc:MGI:1890169]	-	5267	4792	4757	5528	4421	6115	5714	6675	7711	4931	46.1628	43.7512	41.9787	48.0871	38.6623	53.5714	46.5234	51.0281	50.8948	45.4
1000	ENSMUSG00000025613	4357.04	4276.35	4219.98	4273.92	4568.56	4847.18	4615.78	4558.82	4632.78	4568.89	-0.0979976	0.00529289	0.0687679	Cct8	16	87483326	87495873	-	3088	protein_coding	chaperonin containing Tcp1, subunit 8 (theta) [Source:MGI Symbol;Acc:MGI:107183]	-	4185	3966	4061	4177	4459	4641	4751	5017	5906	4161	204.947	202.323	200.238	203.022	217.883	227.178	216.14	214.299	217.808	214.061
1001	ENSMUSG00000029047	128.056	166.051	119.502	136.086	114.752	105.487	81.6092	95.4108	94.9147	126.273	0.40396	0.0052931	0.0687679	Pex10	4	155067016	155072433	+	3298	protein_coding	peroxisomal biogenesis factor 10 [Source:MGI Symbol;Acc:MGI:2684988]	-	123	154	115	133	112	101	84	105	121	115	4.87977	6.36444	4.59366	5.23695	4.43354	4.00519	3.09582	3.6334	3.61504	4.79275
1002	ENSMUSG00000002997	4751.62	4837.04	4441.32	4228.9	4659.75	5001.76	5863.23	4828.7	5078.33	5022.37	-0.170564	0.00529685	0.0687679	Prkar2b	12	31958476	32061296	-	3652	protein_coding	protein kinase, cAMP dependent regulatory, type II beta [Source:MGI Symbol;Acc:MGI:97760]	-	4564	4486	4274	4133	4548	4789	6035	5314	6474	4574	80.223	82.1406	75.6406	72.1026	79.765	84.1407	98.5447	81.4712	85.6959	84.4582
1003	ENSMUSG00000046318	439.348	453.944	289.923	374.492	249.995	485.658	451.765	486.141	545.171	434.818	-0.412307	0.0053083	0.0688217	Ccbe1	18	66045302	66302739	-	9511	protein_coding	collagen and calcium binding EGF domains 1 [Source:MGI Symbol;Acc:MGI:2445053]	-	422	421	279	366	244	465	465	535	695	396	6.71237	6.97575	4.46822	5.77799	3.87251	7.39306	6.87099	7.42244	8.32497	6.61685
1004	ENSMUSG00000041891	3883.33	3991.69	3674.43	3816.55	3864.68	4063.86	4104.75	4023.61	4129.18	4140.66	-0.0896177	0.00531327	0.0688217	Lman1	18	65980754	66022580	-	6411	protein_coding	lectin, mannose-binding, 1 [Source:MGI Symbol;Acc:MGI:1917611]	-	3730	3702	3536	3730	3772	3891	4225	4428	5264	3771	104.061	107.587	99.3246	103.281	105	108.504	109.498	107.749	110.593	110.516
1005	ENSMUSG00000005968	569.486	614.603	600.628	629.27	579.907	744.676	660.646	663.332	699.702	617.091	-0.178178	0.00531709	0.0688217	Tuft1	3	94612757	94658872	-	3117	protein_coding	tuftelin 1 [Source:MGI Symbol;Acc:MGI:109572]	-	547	570	578	615	566	713	680	730	892	562	17.7796	19.2998	18.916	19.84	18.3565	23.1649	20.5327	20.696	21.834	19.1894
1006	ENSMUSG00000073489	1210.81	1109.52	1264.64	1077.43	1258.17	1250.18	1184.3	1929.12	1629.24	1454.88	-0.331617	0.00532595	0.0688669	Ifi204	1	173747293	173766943	-	3561	protein_coding	interferon activated gene 204 [Source:MGI Symbol;Acc:MGI:96429]	-	1163	1029	1217	1053	1228	1197	1219	2123	2077	1325	28.1459	25.9415	29.6546	25.2927	29.6532	28.9559	27.4057	44.8141	37.8534	33.6855
1007	ENSMUSG00000050315	3645.96	3515.1	3026	3508.56	2341.14	4284.24	4119.32	3841.88	4093.1	3457.68	-0.303956	0.0053358	0.0688737	Synpo2	3	123076519	123236149	-	13138	protein_coding	synaptopodin 2 [Source:MGI Symbol;Acc:MGI:2153070]	-	3502	3260	2912	3429	2285	4102	4240	4228	5218	3149	36.1344	35.0402	30.2526	35.1159	23.525	42.3066	40.6418	38.0512	40.5455	34.1326
1008	ENSMUSG00000042203	563.24	571.473	580.884	530.019	582.981	495.058	517.83	500.68	459.67	536.935	0.175134	0.00533722	0.0688737	Tbc1d22b	17	29549788	29606895	+	4139	protein_coding	TBC1 domain family, member 22B [Source:MGI Symbol;Acc:MGI:2681867]	-	541	530	559	518	569	474	533	551	586	489	7.49622	7.65008	7.79873	7.12372	7.86676	6.56494	6.8608	6.65926	6.11472	7.11781
1009	ENSMUSG00000036334	135.344	154.19	113.267	140.179	118.85	179.641	196.251	120.854	193.752	185.566	-0.404595	0.0053678	0.0691988	Igsf10	3	59316735	59344394	-	10150	protein_coding	immunoglobulin superfamily, member 10 [Source:MGI Symbol;Acc:MGI:1923481]	-	130	143	109	137	116	172	202	133	247	169	0.896371	1.02713	0.756725	0.937557	0.798071	1.18544	1.29389	0.799882	1.28255	1.22412
1010	ENSMUSG00000022914	1575.2	1492.3	1404.93	1594.15	1387.27	1734.79	1761.4	1621.08	1704.54	1530.65	-0.16462	0.00538424	0.069341	Brwd1	16	95992092	96082526	-	20280	protein_coding	bromodomain and WD repeat domain containing 1 [Source:MGI Symbol;Acc:MGI:1890651]	-	1513	1384	1352	1558	1354	1661	1813	1784	2173	1394	24.6982	23.5346	22.2213	25.2421	22.0538	27.1021	27.4932	25.401	26.7128	23.9046
1011	ENSMUSG00000020238	3750.07	3730.75	3809.52	3848.27	3862.63	3539.56	3600.52	3474.77	3595.78	3698.15	0.0858055	0.00539278	0.0693813	Ncln	10	81486249	81496392	-	3465	protein_coding	nicalin [Source:MGI Symbol;Acc:MGI:1926081]	-	3602	3460	3666	3761	3770	3389	3706	3824	4584	3368	152.109	152.206	155.873	157.633	158.852	143.051	145.385	140.851	145.777	149.409
1012	ENSMUSG00000045414	2742.28	3041.75	2274.7	2824.04	1988.69	3553.14	2980.68	3133.11	3886.8	2715.42	-0.338262	0.00540601	0.0694102	1190002N15Rik	9	94517864	94538081	-	3950	protein_coding	RIKEN cDNA 1190002N15 gene [Source:MGI Symbol;Acc:MGI:1916111]	-	2634	2821	2189	2760	1941	3402	3068	3448	4955	2473	31.9051	35.5953	26.6967	33.1807	23.459	41.1895	34.5225	36.4285	45.1983	31.4674
1013	ENSMUSG00000030403	2429.95	2615.84	2381.73	2631.68	2307.33	2791.75	2925.3	2574.27	2913.33	2603.42	-0.15947	0.00541074	0.0694102	Vasp	7	19256929	19271817	-	2617	protein_coding	vasodilator-stimulated phosphoprotein [Source:MGI Symbol;Acc:MGI:109268]	-	2334	2426	2292	2572	2252	2673	3011	2833	3714	2371	118.422	128.223	117.088	129.519	114.008	135.562	141.92	125.374	141.908	126.373
1014	ENSMUSG00000018363	3126.45	3109.68	3151.74	3097.23	2920.03	3313.97	3258.54	3385.72	3420.85	3173.3	-0.10436	0.00541125	0.0694102	Smurf2	11	106820066	106920715	-	6162	protein_coding	SMAD specific E3 ubiquitin protein ligase 2 [Source:MGI Symbol;Acc:MGI:1913563]	-	3003	2884	3033	3027	2850	3173	3354	3726	4361	2890	56.7233	56.7475	57.6827	56.7481	53.7143	59.9079	58.8535	61.3873	62.0335	57.3451
1015	ENSMUSG00000020700	1337.82	1266.95	1324.91	1266.73	1362.68	1137.38	1316.43	1120.4	1112.31	1191.36	0.159067	0.00543587	0.0696562	Map3k3	11	106084613	106155446	+	4023	protein_coding	mitogen-activated protein kinase kinase kinase 3 [Source:MGI Symbol;Acc:MGI:1346874]	-	1285	1175	1275	1238	1330	1089	1355	1233	1418	1085	39.5125	37.637	39.4738	37.782	40.8058	33.4709	38.7056	33.0693	32.8354	35.0473
1016	ENSMUSG00000030399	125.974	136.938	105.993	121.761	59.4251	153.531	126.3	183.552	174.926	151.528	-0.524439	0.00544572	0.0697128	Ckm	7	19404776	19422841	+	2913	protein_coding	creatine kinase, muscle [Source:MGI Symbol;Acc:MGI:88413]	-	121	127	102	119	58	147	130	202	223	138	3.73745	4.08638	3.17218	3.64812	1.78754	4.53853	3.73023	5.44215	5.18715	4.47777
1017	ENSMUSG00000079012	422.69	439.927	483.204	438.954	494.868	312.284	306.034	437.072	308.277	443.603	0.336571	0.00545258	0.069719	Serpina3m	12	104338486	104394257	+	1719	protein_coding	serine (or cysteine) peptidase inhibitor, clade A, member 3M [Source:MGI Symbol;Acc:MGI:98378]	-	406	408	465	429	483	299	315	481	393	404	11.7161	12.2648	13.5107	12.287	13.9073	8.62454	8.44443	12.1069	8.54051	12.247
1018	ENSMUSG00000090247	41.6443	36.6606	21.8221	31.7193	32.7863	28.1995	18.4592	20.8995	18.0416	14.2743	0.722359	0.00545707	0.069719	Bloc1s1	10	128917882	128924035	-	1288	protein_coding	biogenesis of lysosomal organelles complex-1, subunit 1 [Source:MGI Symbol;Acc:MGI:1195276]	-	40	34	21	31	32	27	19	23	23	13	4.0122	3.55261	2.12085	3.08615	3.20267	2.70704	1.77043	2.01224	1.73734	1.36981
1019	ENSMUSG00000027227	1695.97	1557	2038.81	1738.42	1879.06	1517.55	1441.76	1677.41	1445.68	1607.51	0.212736	0.00546978	0.0698118	Sord	2	122234749	122265340	+	2352	protein_coding	sorbitol dehydrogenase [Source:MGI Symbol;Acc:MGI:98266]	-	1629	1444	1962	1699	1834	1453	1484	1846	1843	1464	33.1379	30.5996	40.1856	34.3028	37.2256	29.5446	28.044	32.7541	28.2334	31.2851
1020	ENSMUSG00000020744	264.441	239.372	297.197	253.754	298.15	242.307	219.568	226.26	214.931	238.272	0.248722	0.00548439	0.0699184	Slc25a19	11	115614178	115628295	-	4026	protein_coding	solute carrier family 25 (mitochondrial thiamine pyrophosphate carrier), member 19 [Source:MGI Symbol;Acc:MGI:1914533]	-	254	222	286	248	291	232	226	249	274	217	12.6066	11.4779	14.2921	12.2165	14.4111	11.5096	10.4202	10.7794	10.2412	11.314
1021	ENSMUSG00000033813	1056.72	981.209	1085.91	936.231	1053.26	1079.94	1219.28	1112.22	1164.08	1130.97	-0.15877	0.00549384	0.0699184	Tcea1	1	4857814	4897909	+	3017	protein_coding	transcription elongation factor A (SII) 1 [Source:MGI Symbol;Acc:MGI:1196624]	-	1015	910	1045	915	1028	1034	1255	1224	1484	1030	17.9864	16.7983	18.6449	16.0928	18.1765	18.315	20.6597	18.9186	19.8037	19.1738
1022	ENSMUSG00000050912	11224.2	11508.2	10803	11438.4	9647.36	13307	12225.8	11770.1	12118.5	11665.4	-0.161397	0.00550159	0.0699184	Tmem123	9	7764041	7794333	+	3109	protein_coding	transmembrane protein 123 [Source:MGI Symbol;Acc:MGI:1919179]	-	10781	10673	10396	11179	9416	12741	12584	12953	15449	10624	245.279	252.949	238.142	252.428	213.751	289.743	265.964	257.041	264.69	253.912
1023	ENSMUSG00000029536	444.553	446.396	439.56	436.908	407.779	398.971	393.473	378.009	347.498	396.387	0.18769	0.00550769	0.0699184	Gatc	5	115333239	115341178	-	1797	protein_coding	glutamyl-tRNA(Gln) amidotransferase, subunit C [Source:MGI Symbol;Acc:MGI:1923776]	-	427	414	423	427	398	382	405	416	443	361	11.369	11.4826	11.3397	11.2838	10.5734	10.1663	10.0173	9.66087	8.88242	10.097
1024	ENSMUSG00000035941	1053.6	1031.89	994.466	976.135	1063.5	1114.4	1072.58	1149.47	1107.6	1166.1	-0.131553	0.00551123	0.0699184	Ibtk	9	85687360	85749334	-	8628	protein_coding	inhibitor of Bruton agammaglobulinemia tyrosine kinase [Source:MGI Symbol;Acc:MGI:1918677]	-	1012	957	957	954	1038	1067	1104	1265	1412	1062	14.1785	13.9671	13.4999	13.2657	14.5106	14.9425	14.3689	15.4586	14.8977	15.6303
1025	ENSMUSG00000062683	3054.61	3175.45	3209.93	3280.39	3292.97	3017.35	2937.93	2939.56	3006.68	3077.77	0.0966693	0.00551177	0.0699184	Atp5g2	15	102662864	102672352	-	1675	protein_coding	ATP synthase, H+ transporting, mitochondrial F0 complex, subunit C2 (subunit 9) [Source:MGI Symbol;Acc:MGI:1915192]	-	2934	2945	3089	3206	3214	2889	3024	3235	3833	2803	219.342	229.346	232.513	237.88	239.743	215.882	210.013	210.943	215.792	220.129
1026	ENSMUSG00000027575	1615.8	1620.61	1627.31	1614.61	1645.46	1723.3	1879.93	1658.33	1748.47	1864.45	-0.126756	0.00551638	0.0699184	Arfgap1	2	180967225	180982526	+	5367	protein_coding	ADP-ribosylation factor GTPase activating protein 1 [Source:MGI Symbol;Acc:MGI:2183559]	-	1552	1503	1566	1578	1606	1650	1935	1825	2229	1698	43.5521	43.9361	44.2462	43.9498	44.9678	46.2817	50.443	44.6693	47.1044	50.055
1027	ENSMUSG00000030094	710.036	598.43	812.615	712.149	808.386	572.346	655.788	634.255	534.19	647.835	0.259823	0.00552174	0.0699184	Xpc	6	91489305	91515888	-	5494	protein_coding	xeroderma pigmentosum, complementation group C [Source:MGI Symbol;Acc:MGI:103557]	-	682	555	782	696	789	548	675	698	681	590	11.78	9.98619	13.5999	11.9317	13.5981	9.46128	10.831	10.5159	8.85815	10.7055
1028	ENSMUSG00000037526	538.253	521.874	577.767	549.46	659.824	453.281	485.769	491.593	434.568	552.307	0.238406	0.00554867	0.0701902	Atg14	14	47540893	47570649	-	4322	protein_coding	autophagy related 14 [Source:MGI Symbol;Acc:MGI:1261775]	-	517	484	556	537	644	434	500	541	554	503	12.2943	11.9896	13.3124	12.6742	15.2805	10.316	11.0455	11.2212	9.92105	12.5653
1029	ENSMUSG00000064246	522.636	417.283	712.856	560.715	778.674	287.217	455.651	350.748	236.11	509.484	0.703239	0.00555802	0.0702153	Chil1	1	134182176	134190181	+	2804	protein_coding	chitinase-like 1 [Source:MGI Symbol;Acc:MGI:1340899]	-	502	387	686	548	760	275	469	386	301	464	21.8151	17.519	30.0155	23.6356	32.9539	11.9452	18.9334	14.6309	9.85042	21.1819
1030	ENSMUSG00000039824	206.139	199.477	181.851	169.852	113.727	237.085	206.938	264.424	274.547	191.057	-0.434	0.00556161	0.0702153	Myl6b	10	128494157	128498685	-	1847	protein_coding	myosin, light polypeptide 6B [Source:MGI Symbol;Acc:MGI:1917789]	-	198	185	175	166	111	227	213	291	350	174	8.35398	8.13102	7.43419	6.95135	4.67294	9.57331	8.34854	10.709	11.1207	7.71205
1031	ENSMUSG00000070003	1573.11	1624.92	1811.24	1642.24	1573.74	1380.73	1510.74	1463.87	1342.93	1603.12	0.172876	0.00556799	0.0702267	Ssbp4	8	70597490	70608872	-	3164	protein_coding	single stranded DNA binding protein 4 [Source:MGI Symbol;Acc:MGI:1924150]	-	1511	1507	1743	1605	1536	1322	1555	1611	1712	1460	100.689	104.611	116.945	106.151	102.128	88.0555	96.2609	93.6358	85.9122	102.203
1032	ENSMUSG00000039943	1457.55	1551.6	1274	1582.89	1019.45	2011.57	1598.18	1818.26	1954.77	1395.59	-0.350796	0.00558194	0.0702884	Plcb4	2	135659011	136014593	+	8970	protein_coding	phospholipase C, beta 4 [Source:MGI Symbol;Acc:MGI:107464]	-	1400	1439	1226	1547	995	1926	1645	2001	2492	1271	40.5225	43.3885	35.7294	44.4418	28.7363	55.7228	44.2321	50.5179	54.3189	38.6462
1033	ENSMUSG00000027994	272.77	249.076	244.2	227.151	302.248	206.796	230.255	234.438	182.77	206.429	0.290208	0.00558522	0.0702884	Mcub	3	129914960	129970206	-	1318	protein_coding	mitochondrial calcium uniporter dominant negative beta subunit [Source:MGI Symbol;Acc:MGI:1914065]	-	262	231	235	222	295	198	237	258	233	188	16.0096	14.704	14.4582	13.4637	17.9862	12.0935	13.4534	13.7508	10.7219	12.0678
1034	ENSMUSG00000074415	662.145	830.254	773.127	917.813	503.064	1007.87	778.202	1215.81	1144.47	838.892	-0.436116	0.00559104	0.0702884	3110039I08Rik	9	41327077	41716994	+	23898	processed_transcript	RIKEN cDNA 3110039I08 gene [Source:MGI Symbol;Acc:MGI:1920394]	-	636	770	744	897	491	965	801	1338	1459	764	20.6864	26.0894	24.3651	28.957	15.9349	31.3736	24.2027	37.959	35.737	26.1044
1035	ENSMUSG00000028975	909.929	924.062	916.529	891.21	946.704	811.52	851.067	812.355	806.383	893.793	0.137898	0.00559587	0.0702884	Pex14	4	148960535	149099876	-	6272	protein_coding	peroxisomal biogenesis factor 14 [Source:MGI Symbol;Acc:MGI:1927868]	-	874	857	882	871	924	777	876	894	1028	814	27.2069	27.7903	27.6442	26.9103	28.6998	24.1767	25.3323	24.2736	24.0988	26.6185
1036	ENSMUSG00000028647	173.865	177.911	135.089	174.968	161.882	220.374	207.909	167.196	218.069	206.429	-0.308099	0.00560695	0.0702884	Mycbp	4	123904832	123912269	+	2934	protein_coding	MYC binding protein [Source:MGI Symbol;Acc:MGI:1891750]	-	167	165	130	171	158	211	214	184	278	188	8.13667	8.3745	6.37735	8.26911	7.68114	10.2759	9.68604	7.81947	10.2002	9.62233
1037	ENSMUSG00000015869	1728.24	1784.51	1980.62	1879.62	1923.12	1609.46	1591.38	1630.16	1620.61	1858.96	0.162539	0.00560873	0.0702884	Prpsap1	11	116470845	116494202	-	3407	protein_coding	phosphoribosyl pyrophosphate synthetase-associated protein 1 [Source:MGI Symbol;Acc:MGI:1915013]	-	1660	1655	1906	1837	1877	1541	1638	1794	2066	1693	80.1449	83.2359	92.6526	88.0257	90.4213	74.3667	73.4656	75.5474	75.116	85.8652
[truncated: 22,117 more rows]
[truncated: 7 more columns]

## Sheet: Selected DEG list
RNA-seq -based transcriptome profiling of aM1-treated insulin resistant C2c12-myotubes: DEG list
#	Gene_ID	GeneName	Gene_description	FoldChange	log2FoldChange	padj
[truncated: 812 more rows]

## Sheet: Primer list
List of genes and corresponding primers used in quantitative RT-PCR.
[truncated: 26 more rows]
